# Supplementary material for: Protective effects of Lactobacillus plantarum strain against protein malnutrition-induced muscle atrophy and bone loss in juvenile mice
Source: PLoS One. 2025 Jan 16;20(1):e0317197. doi: 10.1371/journal.pone.0317197 (PMC11737667; doi:10.1371/journal.pone.0317197)
Supplement: S1 File — (XLSX) [file pone.0317197.s001.xlsx]

## Sheet: BW
Body weight
Animal #	CON	P-MAL	P-MAL LpWJL
1	25.65	21.3	18.69
2	24.84	20.71	20.53
3	24.27	19.7	21.07
4	24.17	19.75	21.41
5	25.7	20.26	20.92
6	24.61	18.65	20.45
7	23.74	19.2	20.08
8	21.66	19.98	20.13
9	25.6	18.81	20.77
10	26.95	19.91	18.98
11	24.23	18.47	20.18
12	24.98	19.04	19.51
13	25.57	18.1	19.94
14	27.8	19.2	18.87
15	25.05	19.58	20.91
16	23.42	16.9	20.2
17	26.27	17.4	19.8
18	26.24	18.3	20.4
19	23.39	19.1	19.7
20	24.05	19.5	20.8
21	25.48	18.73	18.34
22	23.45	18.59	18.68
23	23.95	18.78	19.77
24	25.3	18.12	20.68
25	25.61	18.19	19.05

## Sheet: MW
SOL					PLA					GA
Animal #	CON	P-MAL	P-MAL LpWJL		Animal #	CON	P-MAL	P-MAL LpWJL		Animal #	CON	P-MAL	P-MAL LpWJL
1	8.3	5.8	5.9		1	15.4	13.6	12		1	136.4	98.6	93
2	8.9	6.3	6.5		2	18.4	14	12		2	133.8	97.9	96
3	8.1	5.8	6.4		3	15.2	11.6	13.8		3	131.8	89.4	99.3
4	8	6.5	7.4		4	14.6	10.8	15.4		4	121.5	95.7	110.8
5	7.6	5.2	6.7		5	19	11.5	13.7		5	135.8	96.1	103.4
6	8.6	5.3	7.1		6	16.4	11.2	13.5		6	125.1	95.8	98.2
7	8	5.5	6.9		7	15.5	11.9	13.2		7	120.3	91.5	101.8
8	8	5.9	6.2		8	15.5	12.3	12		8	109.2	96.1	100.1
9	7.3	5.9	6.8		9	18.8	11.3	12.2		9	128.7	95	106.2
10	9.3	5.9	7.1		10	21.4	11.1	11.7		10	138.9	90.8	91.2
11	9.4	5.6	6.2		11	15.4	10.9	14.1		11	120.5	88.5	92.2
12	8.8	6.2	5.1		12	18	11.5	10.8		12	124	94.7	90.2
13	7.8	6.2	5		13	16.4	12.1	13.8		13	129.5	88.1	91.1
14	9.9	6.2	5.4		14	19.7	10.7	12.5		14	145.9	89.2	95.8
15	9	5.5	8.1		15	18.2	9.6	13.4		15	136	88.1	108.1
16	7.2	5.2	5.8		16	14.9	9.6	12.3		16	118.1	79.2	92.1
17	8.9	5.1	5.5		17	15.7	10.4	11.4		17	126.5	82.2	90.7
18	7.6	5.7	6.3		18	19.3	10.3	11.4		18	139.5	88.7	93.1
19	8	5.7	6		19	14	10.8	11.7		19	123.7	90	100.6
20	8.1	5.1	5.9		20	16	11.1	12.6		20	123	89.2	100.5
21	8.8	5.6	5.8		21	15.9	12	10.5		21	128.9	84.6	85.3
22	8.2	6.5	5.4		22	14.2	11.7	11		22	126.1	89.2	81.9
23	8.2	5.7	5.6		23	16.9	10.3	13		23	128.1	87.7	95.7
24	8.3	5.6	7		24	16.5	11.6	13.4		24	124.2	80	96
25	8.1	6	6.9		25	18.2		12.4		25	138.2	85.8	94.4
TA					EDL					QUAD
Animal #	CON	P-MAL	P-MAL LpWJL		Animal #	CON	P-MAL	P-MAL LpWJL		Animal #	CON	P-MAL	P-MAL LpWJL
1	44.8	28.3	28		1	8.3	5.4	7		1	121.5	90.7	83.9
2	38.5	24.1	31.9		2	10	5.9	6.9		2	126.1	93.9	88.9
3	38.7	27.6	28.2		3	9.8	6.7	6.7		3	125.5	85.9	99.2
4	39.3	26.6	33.3		4	8.1	6.2	6.6		4	119	86.3	98.1
5	43.7	29.4	31.3		5	8.9	5.8	7.4		5	123.3	88.6	95.7
6	41.6	25.3	30		6	9.2	5.8	6.2		6	133.7	75.4	91.8
7	37.5	28.5	31.4		7	8.1	7.2	6.3		7	120.3	83	93.8
8	33	28.8	30.9		8	9.4	6.6	6.8		8	104.9	91.1	94.9
9	42.2	31.3	32.1		9	8.9	5.5	6.7		9	140.5	91.8	95.5
10	47	25.7	29.4		10	9.7	7	7.2		10	134.8	84.9	81.9
11	36.4	26.8	26.9		11					11	162.8	94.5	109.8
12	38.1	24.8	29.4		12					12	158.7	110.5	105
13	35.5	25.2	26.5		13					13	159.7	102.5	107.3
14	40.5	27.8	26.2		14					14	180.6	96.9	104.7
15	41.9	23.9	31		15					15	171.1	111.8	124
16	39.5	25.1	29.7		16					16	164.8	95.5	125.7
17	39.3	24.1	28.2		17					17	172.5	98.2	117.8
18	41.5	28.1	25.8		18					18	187.6	101.5	114.4
19	38.3	24.9	27.4		19					19	143	108.8	124.8
20	38.2	24.6	26.4		20					20	158.9	101.6	132.4
21	39.3	25.9	25		21					21	171.2	94.5	100.4
22	32	30.2	26.2		22					22	146	116.6	100.1
23	41.8	28.8	29.8		23					23	153.9	88.6	117
24	40.6	23.6	30.5		24					24	160.7	94.3	115.6
25	45	25.1	28.4		25					25	180.7	103.2	103.3
