# Supplementary material for: Protective effects of Lactobacillus plantarum strain against protein malnutrition-induced muscle atrophy and bone loss in juvenile mice
Source: PLoS One. 2025 Jan 16;20(1):e0317197. doi: 10.1371/journal.pone.0317197 (PMC11737667; doi:10.1371/journal.pone.0317197)
Supplement: S2 File — (XLSX) [file pone.0317197.s002.xlsx]

## Sheet: SOL
CON			P-MAL			P-MAL LpWJL
1	300.204		1	302.847		1	300.204			CON	P-MAL	P-MAL LpWJL
2	300.204		2	302.847		2	300.733		<1000	1250	3286	2839
3	301.262		3	303.376		3	300.733		1000-2000	9669	9494	8771
4	301.262		4	303.904		4	301.79		2000-3000	2835	2224	2015
5	301.79		5	303.904		5	303.376		>3000	354	234	236
6	302.319		6	306.018		6	303.376		Total (#)	14108	15238	13861
7	303.376		7	306.018		7	303.376
8	303.376		8	306.547		8	303.904			CON	P-MAL	P-MAL LpWJL
9	304.961		9	306.547		9	303.904		<1000	8.86022	21.5645	20.4819
10	308.132		10	306.547		10	305.49		1000-2000	68.5356	62.3048	63.2783
11	308.661		11	307.075		11	306.018		2000-3000	20.095	14.5951	14.5372
12	310.775		12	307.604		12	307.075		>3000	2.50921	1.53563	1.70262
13	314.475		13	307.604		13	307.604		Total (%)	100	100	100
14	315.532		14	307.604		14	308.661
15	317.646		15	308.132		15	309.718
16	318.174		16	308.661		16	310.775
17	318.174		17	309.189		17	310.775
18	320.289		18	310.775		18	312.361
19	321.346		19	312.889		19	312.361
20	323.46		20	312.889		20	313.946
21	323.988		21	313.418		21	317.646
22	324.517		22	313.946		22	319.232
23	327.159		23	315.003		23	319.76
24	330.331		24	315.003		24	320.289
25	330.859		25	315.003		25	320.817
26	331.388		26	315.532		26	321.346
27	331.388		27	315.532		27	322.931
28	334.03		28	315.532		28	324.517
29	334.559		29	317.646		29	325.574
30	335.616		30	318.174		30	326.631
31	335.616		31	318.174		31	328.217
32	338.259		32	319.76		32	329.802
33	338.787		33	321.346		33	330.331
34	340.373		34	321.346		34	330.859
35	340.373		35	321.874		35	332.445
36	343.544		36	323.988		36	332.973
37	344.072		37	324.517		37	332.973
38	345.658		38	325.045		38	338.259
39	347.244		39	326.631		39	338.259
40	348.301		40	326.631		40	340.901
41	348.829		41	326.631		41	341.43
42	349.886		42	327.159		42	343.015
43	351.472		43	328.217		43	345.129
44	353.586		44	329.274		44	345.658
45	354.643		45	329.274		45	347.772
46	355.7		46	331.388		46	348.301
47	357.286		47	331.916		47	348.301
48	358.871		48	332.973		48	348.829
49	359.4		49	334.559		49	353.057
50	364.156		50	335.087		50	353.586
51	367.328		51	335.616		51	354.114
52	374.199		52	336.144		52	355.171
53	375.256		53	336.673		53	355.7
54	378.427		54	336.673		54	355.7
55	380.012		55	337.202		55	356.757
56	381.069		56	337.73		56	357.814
57	381.598		57	338.259		57	363.099
58	382.126		58	339.316		58	364.685
59	384.241		59	339.844		59	366.799
60	386.355		60	341.43		60	367.328
61	387.94		61	341.958		61	371.027
62	388.997		62	342.487		62	371.556
63	391.64		63	344.601		63	371.556
64	391.64		64	344.601		64	372.084
65	395.868		65	346.186		65	375.256
66	401.154		66	346.715		66	376.841
67	406.967		67	346.715		67	378.427
68	409.081		68	347.772		68	378.427
69	410.667		69	348.301		69	378.955
70	410.667		70	348.829		70	378.955
71	418.595		71	349.358		71	386.883
72	418.595		72	349.886		72	388.469
73	420.709		73	350.415		73	390.054
74	421.238		74	350.415		74	391.64
75	421.766		75	350.415		75	391.64
76	423.88		76	353.057		76	391.64
77	424.937		77	353.057		77	394.283
78	433.394		78	354.114		78	394.283
79	436.036		79	354.643		79	394.283
80	436.036		80	354.643		80	396.397
81	437.093		81	359.928		81	396.397
82	438.151		82	361.514		82	397.982
83	439.208		83	364.685		83	400.096
84	439.736		84	364.685		84	400.625
85	441.322		85	366.271		85	401.154
86	441.322		86	367.856		86	401.154
87	442.379		87	368.385		87	403.268
88	443.964		88	368.913		88	403.268
89	446.078		89	372.084		89	403.268
90	446.078		90	372.613		90	404.853
91	446.607		91	374.199		91	405.91
92	447.136		92	374.727		92	406.967
93	447.664		93	376.313		93	408.024
94	451.364		94	377.898		94	410.667
95	452.421		95	377.898		95	411.196
96	458.235		96	378.955		96	411.196
97	458.763		97	380.541		97	414.895
98	459.292		98	381.069		98	415.424
99	465.634		99	381.598		99	416.481
100	466.163		100	383.184		100	418.595
101	474.619		101	383.712		101	419.123
102	475.148		102	383.712		102	420.181
103	478.319		103	384.241		103	421.238
104	484.661		104	385.298		104	421.766
105	487.304		105	386.355		105	422.823
106	488.889		106	386.355		106	425.466
107	489.946		107	386.355		107	427.051
108	491.532		108	387.94		108	427.58
109	493.646		109	388.469		109	429.166
110	500.517		110	388.997		110	429.694
111	500.517		111	388.997		111	430.751
112	502.631		112	389.526		112	432.865
113	505.274		113	390.054		113	437.093
114	505.274		114	390.054		114	437.093
115	506.859		115	393.754		115	440.793
116	509.502		116	393.754		116	441.322
117	514.259		117	395.34		117	441.322
118	515.316		118	395.868		118	443.964
119	516.373		119	396.397		119	444.493
120	519.544		120	396.925		120	445.021
121	521.13		121	398.511		121	449.25
122	523.772		122	398.511		122	450.835
123	524.301		123	398.511		123	451.364
124	525.886		124	402.211		124	452.421
125	527.472		125	403.796		125	453.478
126	527.472		126	403.796		126	454.006
127	528		127	404.853		127	455.592
128	533.814		128	405.91		128	456.649
129	534.343		129	406.439		129	456.649
130	534.871		130	406.439		130	458.763
131	534.871		131	406.967		131	459.292
132	535.4		132	408.024		132	460.349
133	536.457		133	409.081		133	461.406
134	536.985		134	409.61		134	462.463
135	547.028		135	410.139		135	464.048
136	550.727		136	410.667		136	464.577
137	553.37		137	411.196		137	464.577
138	556.541		138	412.781		138	467.22
139	557.07		139	413.31		139	469.334
140	564.998		140	413.31		140	469.334
141	567.64		141	413.838		141	469.862
142	568.697		142	414.895		142	469.862
143	568.697		143	415.424		143	471.448
144	570.811		144	415.424		144	473.033
145	572.397		145	415.952		145	473.562
146	574.511		146	417.538		146	475.148
147	577.154		147	417.538		147	476.205
148	579.268		148	418.595		148	476.733
149	579.268		149	419.123		149	479.376
150	583.496		150	420.709		150	479.376
151	583.496		151	421.238		151	480.961
152	585.61		152	421.766		152	480.961
153	585.61		153	424.409		153	482.547
154	588.253		154	424.937		154	483.076
155	590.895		155	427.58		155	483.604
156	590.895		156	428.108		156	483.604
157	592.481		157	428.108		157	483.604
158	592.481		158	428.637		158	484.133
159	594.595		159	429.694		159	484.661
160	595.652		160	430.223		160	485.19
161	597.238		161	430.223		161	485.718
162	599.88		162	432.337		162	486.247
163	600.409		163	432.865		163	487.304
164	600.409		164	432.865		164	488.361
165	600.937		165	434.979		165	488.889
166	600.937		166	434.979		166	489.418
167	605.166		167	435.508		167	490.475
168	606.223		168	436.036		168	491.003
169	607.28		169	436.565		169	492.589
170	609.394		170	437.093		170	494.703
171	609.922		171	437.622		171	494.703
172	614.151		172	439.736		172	495.232
173	614.679		173	440.793		173	495.76
174	615.208		174	442.907		174	496.817
175	615.208		175	443.964		175	497.346
176	616.265		176	443.964		176	497.346
177	619.436		177	443.964		177	497.874
178	621.022		178	445.55		178	498.931
179	624.721		179	446.078		179	500.517
180	625.25		180	447.664		180	501.045
181	627.892		181	448.193		181	501.574
182	630.535		182	448.193		182	504.745
183	637.406		183	448.193		183	507.388
184	639.52		184	448.193		184	507.388
185	639.52		185	448.721		185	512.673
186	639.52		186	449.25		186	514.787
187	642.163		187	450.835		187	514.787
188	644.277		188	450.835		188	515.316
189	645.334		189	451.364		189	516.373
190	646.391		190	451.364		190	517.43
191	647.977		191	454.006		191	518.487
192	649.034		192	454.535		192	520.073
193	649.034		193	455.063		193	520.073
194	649.034		194	455.592		194	520.601
195	650.619		195	455.592		195	521.658
196	651.676		196	456.649		196	524.301
197	653.262		197	457.178		197	524.301
198	653.262		198	457.178		198	524.829
199	653.262		199	457.178		199	526.415
200	654.847		200	457.706		200	529.586
201	655.904		201	458.763		201	531.7
202	656.433		202	458.763		202	534.343
203	656.962		203	458.763		203	534.871
204	659.076		204	461.406		204	535.4
205	659.604		205	461.934		205	535.4
206	660.133		206	461.934		206	535.4
207	662.247		207	463.52		207	536.457
208	662.775		208	464.048		208	538.043
209	663.304		209	465.106		209	538.571
210	665.418		210	466.163		210	539.1
211	666.475		211	466.691		211	543.856
212	666.475		212	467.22		212	545.442
213	668.589		213	468.805		213	545.97
214	670.703		214	468.805		214	547.028
215	671.232		215	469.862		215	548.085
216	673.874		216	469.862		216	548.085
217	673.874		217	470.391		217	548.613
218	677.046		218	471.976		218	549.67
219	678.103		219	471.976		219	550.727
220	678.631		220	473.033		220	551.256
221	680.745		221	473.562		221	551.256
222	681.802		222	474.619		222	553.37
223	681.802		223	476.733		223	553.898
224	681.802		224	476.733		224	555.484
225	682.331		225	476.733		225	555.484
226	682.859		226	477.262		226	555.484
227	684.974		227	478.847		227	557.598
228	685.502		228	479.904		228	558.127
229	687.616		229	480.433		229	559.184
230	689.202		230	480.433		230	560.241
231	690.259		231	480.433		231	560.241
232	690.259		232	482.018		232	561.298
233	690.787		233	482.018		233	561.298
234	691.316		234	482.018		234	561.826
235	691.844		235	482.547		235	562.355
236	692.902		236	483.076		236	562.355
237	693.43		237	483.076		237	562.883
238	693.43		238	488.889		238	565.526
239	693.43		239	488.889		239	566.583
240	695.016		240	488.889		240	566.583
241	696.601		241	489.946		241	567.112
242	698.187		242	493.646		242	567.112
243	698.715		243	494.703		243	568.169
244	698.715		244	494.703		244	568.697
245	699.772		245	495.232		245	571.34
246	699.772		246	496.289		246	571.34
247	701.358		247	497.874		247	571.868
248	701.358		248	498.931		248	572.397
249	704.001		249	498.931		249	572.397
250	704.529		250	499.46		250	572.397
251	706.115		251	499.46		251	574.511
252	706.643		252	499.988		252	574.511
253	706.643		253	501.045		253	576.625
254	707.172		254	502.631		254	576.625
255	707.172		255	502.631		255	577.682
256	707.7		256	503.688		256	577.682
257	707.7		257	504.745		257	578.211
258	708.757		258	504.745		258	579.268
259	709.814		259	504.745		259	581.382
260	709.814		260	505.802		260	581.91
261	710.343		261	507.388		261	582.967
262	710.872		262	507.388		262	582.967
263	711.4		263	507.388		263	582.967
264	711.929		264	507.916		264	584.025
265	711.929		265	508.973		265	584.025
266	711.929		266	508.973		266	585.082
267	712.457		267	508.973		267	585.61
268	712.986		268	509.502		268	585.61
269	713.514		269	509.502		269	586.139
270	715.1		270	510.03		270	586.139
271	715.1		271	510.559		271	586.139
272	715.1		272	510.559		272	586.667
273	715.628		273	511.088		273	587.724
274	718.271		274	511.088		274	588.781
275	719.328		275	511.616		275	588.781
276	720.385		276	513.202		276	589.31
277	720.385		277	513.202		277	589.31
278	720.914		278	513.73		278	589.838
279	720.914		279	514.259		279	589.838
280	723.028		280	514.259		280	589.838
281	723.556		281	515.844		281	590.895
282	724.613		282	516.373		282	591.952
283	724.613		283	517.958		283	592.481
284	727.784		284	518.487		284	593.01
285	727.784		285	519.015		285	593.01
286	727.784		286	519.015		286	593.01
287	728.841		287	519.015		287	595.124
288	729.37		288	519.015		288	596.181
289	730.956		289	520.073		289	597.238
290	731.484		290	520.073		290	597.766
291	732.541		291	521.13		291	597.766
292	733.598		292	521.13		292	598.823
293	736.769		293	521.658		293	598.823
294	737.298		294	521.658		294	599.88
295	738.355		295	522.715		295	601.466
296	739.941		296	523.244		296	602.523
297	740.469		297	523.772		297	603.052
298	740.469		298	525.358		298	603.052
299	740.469		299	525.358		299	604.109
300	740.469		300	526.415		300	605.166
301	740.998		301	526.415		301	605.694
302	742.583		302	527.472		302	606.223
303	743.112		303	527.472		303	606.751
304	743.64		304	528.529		304	608.337
305	744.169		305	528.529		305	609.394
306	744.169		306	529.058		306	610.451
307	744.169		307	530.115		307	610.98
308	744.169		308	531.7		308	611.508
309	744.169		309	532.229		309	611.508
310	744.697		310	532.757		310	612.037
311	745.226		311	533.286		311	612.037
312	746.283		312	533.286		312	612.565
313	749.983		313	533.286		313	613.094
314	750.511		314	533.814		314	613.094
315	751.04		315	534.871		315	613.094
316	751.568		316	535.928		316	614.679
317	753.682		317	535.928		317	615.208
318	753.682		318	536.457		318	616.265
319	754.211		319	537.514		319	616.265
320	755.268		320	537.514		320	616.793
321	756.325		321	538.043		321	617.85
322	756.325		322	538.043		322	617.85
323	757.382		323	539.1		323	618.379
324	757.911		324	540.157		324	618.379
325	759.496		325	540.685		325	618.907
326	760.553		326	541.214		326	618.907
327	761.61		327	541.214		327	619.965
328	761.61		328	541.742		328	619.965
329	762.139		329	541.742		329	621.022
330	762.139		330	542.799		330	622.607
331	762.139		331	543.328		331	623.136
332	762.139		332	543.328		332	623.136
333	763.196		333	543.856		333	623.664
334	763.724		334	544.385		334	624.721
335	763.724		335	544.385		335	625.25
336	764.253		336	544.385		336	625.778
337	765.31		337	545.442		337	625.778
338	765.31		338	545.97		338	626.307
339	765.839		339	545.97		339	626.835
340	765.839		340	546.499		340	626.835
341	766.367		341	547.028		341	628.421
342	766.896		342	547.556		342	628.421
343	766.896		343	548.085		343	628.421
344	767.424		344	548.085		344	628.421
345	768.481		345	549.142		345	628.95
346	768.481		346	549.67		346	628.95
347	769.01		347	550.199		347	631.064
348	769.538		348	550.199		348	631.064
349	770.067		349	551.256		349	632.121
350	770.067		350	551.784		350	632.649
351	770.595		351	551.784		351	633.706
352	771.124		352	551.784		352	633.706
353	771.652		353	552.313		353	636.349
354	772.709		354	552.313		354	636.349
355	773.766		355	552.313		355	636.877
356	773.766		356	552.313		356	637.406
357	774.295		357	552.841		357	637.935
358	774.824		358	552.841		358	637.935
359	774.824		359	553.898		359	638.463
360	775.352		360	554.955		360	638.463
361	776.938		361	555.484		361	638.463
362	777.466		362	556.013		362	638.463
363	777.466		363	557.07		363	640.049
364	777.995		364	557.598		364	640.577
365	777.995		365	558.655		365	641.106
366	777.995		366	558.655		366	641.106
367	780.109		367	559.184		367	641.106
368	780.637		368	559.712		368	642.163
369	781.166		369	560.769		369	642.691
370	781.694		370	560.769		370	642.691
371	782.751		371	561.298		371	643.22
372	783.28		372	561.826		372	644.277
373	783.809		373	563.94		373	644.805
374	784.337		374	564.998		374	645.334
375	784.337		375	564.998		375	645.862
376	784.866		376	564.998		376	645.862
377	784.866		377	565.526		377	646.391
378	785.394		378	565.526		378	646.391
379	785.923		379	566.055		379	646.391
380	786.451		380	566.583		380	646.391
381	786.451		381	567.64		381	646.919
382	786.98		382	567.64		382	646.919
383	787.508		383	568.169		383	647.448
384	787.508		384	568.169		384	647.448
385	788.037		385	568.697		385	647.448
386	788.037		386	569.226		386	647.977
387	788.037		387	569.754		387	649.034
388	788.565		388	569.754		388	649.034
389	789.094		389	570.283		389	649.034
390	790.151		390	570.283		390	649.562
391	790.679		391	571.34		391	649.562
392	791.208		392	571.34		392	650.091
393	791.208		393	571.868		393	650.091
394	791.736		394	571.868		394	650.619
395	793.851		395	572.397		395	650.619
396	794.379		396	572.925		396	651.148
397	795.436		397	572.925		397	651.148
398	795.965		398	573.454		398	651.676
399	795.965		399	574.511		399	652.733
400	795.965		400	574.511		400	652.733
401	795.965		401	574.511		401	653.262
402	796.493		402	575.04		402	653.79
403	796.493		403	575.04		403	654.319
404	797.55		404	575.04		404	654.319
405	798.079		405	575.568		405	655.376
406	798.079		406	577.682		406	655.376
407	798.079		407	578.211		407	655.904
408	798.079		408	578.211		408	655.904
409	798.079		409	578.739		409	656.433
410	798.079		410	578.739		410	656.433
411	798.607		411	578.739		411	656.433
412	798.607		412	579.268		412	656.962
413	799.664		413	579.268		413	656.962
414	800.193		414	580.325		414	656.962
415	800.721		415	580.325		415	656.962
416	800.721		416	580.325		416	657.49
417	800.721		417	580.853		417	657.49
418	801.25		418	580.853		418	657.49
419	801.778		419	581.382		419	658.019
420	802.836		420	581.91		420	658.547
421	803.364		421	581.91		421	658.547
422	803.364		422	581.91		422	658.547
423	803.364		423	582.439		423	658.547
424	804.95		424	582.439		424	659.076
425	804.95		425	582.439		425	659.076
426	805.478		426	582.967		426	659.076
427	806.535		427	582.967		427	659.604
428	806.535		428	583.496		428	660.133
429	807.592		429	584.025		429	660.133
430	808.649		430	585.082		430	660.661
431	808.649		431	585.082		431	660.661
432	809.178		432	585.082		432	660.661
433	809.178		433	586.139		433	661.19
434	809.178		434	586.139		434	661.718
435	809.706		435	586.667		435	662.247
436	810.235		436	586.667		436	662.775
437	810.763		437	586.667		437	663.304
438	811.821		438	587.196		438	663.832
439	811.821		439	587.724		439	663.832
440	811.821		440	588.253		440	664.361
441	812.349		441	588.253		441	664.361
442	812.349		442	588.781		442	664.361
443	812.878		443	589.31		443	664.889
444	812.878		444	589.31		444	664.889
445	813.406		445	590.895		445	664.889
446	813.406		446	590.895		446	665.947
447	813.406		447	590.895		447	665.947
448	813.406		448	591.424		448	667.004
449	813.935		449	591.424		449	667.004
450	813.935		450	591.952		450	667.532
451	813.935		451	591.952		451	667.532
452	813.935		452	593.01		452	667.532
453	813.935		453	593.538		453	667.532
454	815.52		454	593.538		454	668.061
455	815.52		455	594.067		455	668.589
456	816.049		456	594.595		456	668.589
457	816.049		457	594.595		457	668.589
458	816.049		458	595.124		458	668.589
459	817.106		459	595.652		459	668.589
460	817.634		460	596.181		460	669.118
461	818.691		461	596.709		461	669.118
462	819.748		462	597.766		462	669.646
463	819.748		463	597.766		463	669.646
464	820.277		464	597.766		464	670.175
465	820.806		465	598.295		465	670.175
466	821.334		466	598.295		466	670.703
467	822.391		467	598.823		467	672.289
468	822.92		468	598.823		468	672.289
469	822.92		469	599.352		469	672.817
470	822.92		470	599.352		470	672.817
471	823.448		471	599.88		471	672.817
472	823.448		472	599.88		472	672.817
473	823.977		473	600.409		473	673.874
474	824.505		474	600.409		474	674.403
475	824.505		475	600.937		475	674.932
476	825.034		476	601.466		476	674.932
477	825.034		477	601.466		477	675.46
478	825.034		478	602.523		478	675.989
479	825.562		479	602.523		479	676.517
480	826.091		480	603.052		480	677.574
481	826.619		481	603.58		481	677.574
482	826.619		482	603.58		482	678.631
483	826.619		483	603.58		483	678.631
484	827.148		484	604.637		484	679.688
485	827.148		485	604.637		485	680.217
486	827.676		486	604.637		486	680.217
487	828.205		487	605.694		487	680.217
488	828.205		488	605.694		488	680.745
489	828.733		489	606.223		489	681.802
490	828.733		490	606.223		490	681.802
491	829.262		491	606.223		491	682.331
492	829.791		492	606.751		492	682.331
493	829.791		493	606.751		493	682.859
494	830.319		494	607.28		494	682.859
495	830.848		495	607.28		495	682.859
496	830.848		496	607.808		496	683.388
497	831.905		497	609.394		497	683.917
498	831.905		498	609.922		498	684.445
499	832.433		499	609.922		499	684.445
500	832.433		500	609.922		500	686.031
501	832.433		501	610.451		501	686.031
502	832.433		502	610.98		502	686.559
503	832.433		503	611.508		503	687.616
504	832.962		504	612.037		504	688.145
505	833.49		505	612.565		505	688.145
506	833.49		506	612.565		506	688.145
507	833.49		507	613.094		507	688.673
508	835.076		508	613.094		508	688.673
509	835.604		509	613.622		509	688.673
510	835.604		510	613.622		510	688.673
511	836.133		511	614.151		511	688.673
512	836.133		512	615.208		512	689.202
513	836.133		513	616.265		513	689.202
514	836.661		514	616.793		514	689.73
515	836.661		515	617.322		515	690.787
516	836.661		516	617.322		516	690.787
517	837.718		517	617.85		517	691.316
518	837.718		518	617.85		518	691.316
519	838.247		519	617.85		519	691.316
520	838.776		520	617.85		520	691.844
521	838.776		521	617.85		521	691.844
522	839.304		522	618.379		522	693.959
523	839.304		523	618.379		523	695.016
524	839.304		524	618.379		524	695.016
525	839.304		525	618.907		525	695.016
526	839.833		526	618.907		526	695.016
527	840.89		527	618.907		527	695.544
528	840.89		528	619.436		528	695.544
529	840.89		529	619.436		529	695.544
530	841.418		530	619.965		530	696.073
531	841.418		531	620.493		531	697.13
532	841.418		532	620.493		532	697.13
533	842.475		533	621.022		533	697.658
534	842.475		534	621.022		534	697.658
535	842.475		535	621.55		535	697.658
536	842.475		536	621.55		536	698.187
537	842.475		537	622.079		537	698.715
538	843.004		538	622.079		538	698.715
539	843.532		539	622.607		539	699.244
540	843.532		540	622.607		540	699.244
541	844.589		541	623.136		541	700.301
542	844.589		542	623.664		542	700.301
543	844.589		543	624.193		543	700.829
544	846.175		544	624.193		544	701.358
545	846.703		545	624.721		545	701.358
546	846.703		546	625.25		546	701.358
547	847.232		547	625.25		547	701.887
548	847.232		548	625.25		548	702.944
549	847.761		549	625.778		549	702.944
550	847.761		550	625.778		550	702.944
551	847.761		551	626.307		551	703.472
552	847.761		552	626.307		552	703.472
553	847.761		553	626.307		553	703.472
554	848.289		554	627.364		554	704.001
555	848.289		555	627.364		555	704.001
556	848.289		556	627.364		556	704.001
557	848.818		557	627.364		557	704.529
558	848.818		558	627.364		558	704.529
559	849.346		559	627.892		559	704.529
560	849.346		560	628.421		560	704.529
561	849.346		561	628.421		561	704.529
562	849.346		562	628.421		562	705.058
563	849.875		563	629.478		563	705.058
564	850.403		564	630.007		564	705.586
565	850.403		565	630.535		565	705.586
566	850.403		566	630.535		566	705.586
567	850.932		567	630.535		567	706.115
568	850.932		568	631.064		568	706.115
569	851.46		569	631.064		569	707.172
570	851.46		570	631.592		570	707.172
571	852.517		571	631.592		571	707.172
572	852.517		572	632.649		572	707.7
573	853.046		573	633.706		573	707.7
574	853.046		574	633.706		574	707.7
575	853.046		575	633.706		575	708.757
576	853.574		576	633.706		576	708.757
577	853.574		577	633.706		577	708.757
578	853.574		578	634.235		578	709.286
579	854.103		579	634.235		579	709.286
580	854.103		580	634.763		580	709.286
581	854.631		581	635.292		581	710.343
582	855.688		582	636.349		582	710.872
583	857.274		583	636.349		583	710.872
584	857.274		584	636.877		584	711.4
585	857.274		585	636.877		585	711.4
586	857.274		586	636.877		586	711.4
587	857.803		587	637.406		587	711.929
588	857.803		588	637.406		588	711.929
589	857.803		589	637.935		589	711.929
590	858.331		590	638.463		590	711.929
591	858.331		591	638.992		591	711.929
592	858.331		592	638.992		592	711.929
593	858.86		593	639.52		593	711.929
594	858.86		594	640.049		594	712.457
595	859.388		595	640.577		595	712.457
596	859.388		596	640.577		596	712.457
597	859.917		597	640.577		597	712.457
598	859.917		598	640.577		598	712.986
599	860.445		599	640.577		599	712.986
600	860.445		600	641.634		600	712.986
601	860.445		601	641.634		601	713.514
602	860.445		602	642.163		602	714.043
603	860.974		603	642.163		603	714.043
604	861.502		604	642.691		604	714.571
605	861.502		605	643.22		605	714.571
606	862.031		606	643.22		606	715.1
607	862.031		607	643.22		607	715.1
608	862.559		608	643.22		608	715.1
609	862.559		609	644.277		609	715.1
610	862.559		610	644.277		610	715.628
611	863.088		611	644.277		611	715.628
612	863.088		612	644.805		612	715.628
613	863.088		613	644.805		613	716.157
614	863.616		614	644.805		614	716.685
615	863.616		615	645.862		615	717.214
616	864.145		616	646.391		616	717.214
617	864.673		617	646.919		617	717.214
618	864.673		618	647.448		618	717.214
619	865.731		619	647.448		619	717.214
620	866.259		620	647.448		620	717.214
621	866.259		621	647.977		621	717.742
622	866.788		622	647.977		622	718.271
623	867.316		623	647.977		623	718.271
624	867.316		624	648.505		624	718.271
625	868.373		625	648.505		625	718.799
626	868.373		626	649.034		626	718.799
627	868.373		627	649.034		627	719.328
628	869.43		628	649.562		628	719.328
629	869.43		629	649.562		629	719.328
630	870.487		630	650.091		630	719.856
631	871.016		631	650.091		631	719.856
632	871.016		632	650.091		632	720.385
633	871.016		633	650.091		633	720.385
634	871.544		634	650.091		634	721.442
635	871.544		635	650.091		635	721.442
636	871.544		636	650.091		636	721.442
637	871.544		637	651.148		637	721.971
638	872.073		638	651.676		638	722.499
639	873.13		639	651.676		639	722.499
640	873.658		640	652.205		640	722.499
641	873.658		641	652.733		641	722.499
642	873.658		642	652.733		642	722.499
643	873.658		643	653.262		643	723.028
644	874.187		644	653.262		644	723.028
645	874.187		645	653.262		645	723.028
646	874.187		646	653.79		646	723.556
647	874.715		647	653.79		647	723.556
648	874.715		648	654.319		648	723.556
649	874.715		649	654.847		649	724.613
650	875.244		650	654.847		650	725.142
651	875.244		651	654.847		651	725.142
652	875.244		652	655.376		652	725.142
653	875.773		653	655.376		653	725.142
654	875.773		654	655.904		654	725.67
655	875.773		655	655.904		655	725.67
656	876.83		656	655.904		656	725.67
657	877.358		657	655.904		657	726.199
658	878.415		658	656.962		658	726.199
659	878.415		659	656.962		659	726.727
660	878.415		660	657.49		660	726.727
661	878.415		661	657.49		661	726.727
662	878.415		662	657.49		662	727.256
663	878.944		663	658.019		663	727.256
664	878.944		664	658.019		664	727.784
665	878.944		665	658.019		665	727.784
666	879.472		666	658.547		666	727.784
667	879.472		667	658.547		667	728.313
668	880.001		668	658.547		668	728.313
669	880.001		669	659.076		669	728.313
670	880.001		670	659.076		670	728.313
671	880.529		671	659.076		671	728.313
672	881.058		672	659.604		672	728.313
673	882.115		673	659.604		673	728.841
674	882.115		674	659.604		674	729.37
675	882.115		675	660.133		675	729.37
676	883.172		676	660.133		676	729.899
677	883.172		677	660.133		677	729.899
678	883.172		678	660.133		678	729.899
679	883.7		679	660.661		679	729.899
680	883.7		680	660.661		680	730.427
681	883.7		681	661.19		681	730.427
682	884.229		682	661.19		682	730.427
683	884.758		683	661.19		683	730.956
684	884.758		684	662.247		684	731.484
685	885.286		685	662.247		685	731.484
686	885.286		686	662.775		686	731.484
687	885.286		687	662.775		687	732.013
688	886.343		688	662.775		688	732.013
689	886.343		689	662.775		689	732.541
690	886.872		690	662.775		690	732.541
691	886.872		691	662.775		691	732.541
692	886.872		692	662.775		692	732.541
693	887.4		693	663.304		693	733.07
694	888.457		694	663.832		694	733.07
695	888.457		695	663.832		695	733.598
696	889.514		696	664.361		696	734.127
697	890.043		697	664.361		697	734.127
698	890.571		698	664.361		698	734.655
699	890.571		699	664.361		699	734.655
700	891.1		700	664.889		700	735.184
701	891.1		701	664.889		701	735.184
702	891.1		702	664.889		702	735.712
703	891.1		703	664.889		703	735.712
704	892.157		704	665.418		704	736.241
705	892.685		705	665.418		705	736.241
706	893.214		706	665.418		706	736.241
707	893.743		707	665.418		707	736.241
708	893.743		708	665.418		708	736.241
709	894.271		709	665.947		709	736.769
710	894.271		710	665.947		710	736.769
711	894.271		711	666.475		711	737.298
712	894.8		712	666.475		712	737.298
713	894.8		713	666.475		713	737.826
714	894.8		714	666.475		714	738.355
715	894.8		715	666.475		715	738.884
716	895.857		716	666.475		716	738.884
717	896.385		717	667.004		717	738.884
718	896.385		718	667.004		718	739.412
719	896.914		719	668.061		719	739.941
720	896.914		720	668.061		720	740.469
721	896.914		721	668.061		721	740.469
722	896.914		722	668.589		722	740.998
723	897.442		723	668.589		723	740.998
724	897.442		724	668.589		724	740.998
725	897.442		725	669.118		725	741.526
726	897.971		726	669.118		726	741.526
727	898.499		727	669.646		727	741.526
728	898.499		728	669.646		728	741.526
729	899.028		729	670.175		729	741.526
730	899.028		730	670.175		730	742.055
731	899.028		731	670.703		731	742.583
732	899.028		732	671.232		732	742.583
733	899.556		733	671.76		733	742.583
734	900.085		734	671.76		734	742.583
735	900.613		735	671.76		735	743.112
736	900.613		736	672.289		736	743.112
737	900.613		737	672.289		737	743.112
738	900.613		738	672.289		738	743.112
739	901.142		739	672.289		739	743.112
740	901.142		740	672.289		740	743.64
741	901.67		741	672.817		741	743.64
742	902.199		742	672.817		742	743.64
743	902.199		743	673.346		743	743.64
744	902.199		744	673.874		744	743.64
745	902.728		745	674.403		745	744.169
746	902.728		746	674.403		746	744.169
747	902.728		747	674.403		747	744.697
748	903.256		748	674.932		748	744.697
749	903.256		749	674.932		749	745.226
750	903.785		750	674.932		750	745.226
751	903.785		751	675.46		751	745.226
752	903.785		752	675.989		752	745.226
753	903.785		753	675.989		753	745.754
754	904.313		754	675.989		754	745.754
755	904.842		755	676.517		755	746.283
756	904.842		756	676.517		756	746.283
757	905.37		757	676.517		757	746.283
758	905.37		758	677.046		758	746.283
759	905.37		759	677.046		759	746.283
760	905.37		760	677.046		760	746.283
761	905.37		761	677.574		761	746.811
762	906.427		762	677.574		762	747.34
763	906.427		763	677.574		763	747.34
764	906.956		764	677.574		764	747.869
765	906.956		765	677.574		765	747.869
766	906.956		766	677.574		766	748.397
767	908.013		767	678.103		767	748.397
768	908.013		768	678.103		768	748.926
769	908.541		769	678.631		769	748.926
770	908.541		770	678.631		770	748.926
771	908.541		771	678.631		771	748.926
772	908.541		772	678.631		772	749.454
773	909.07		773	679.688		773	749.454
774	909.598		774	679.688		774	749.454
775	909.598		775	679.688		775	749.454
776	910.127		776	679.688		776	749.454
777	910.127		777	680.217		777	749.454
778	910.127		778	680.217		778	749.454
779	910.655		779	680.745		779	749.454
780	911.184		780	681.274		780	750.511
781	911.184		781	681.274		781	750.511
782	911.184		782	681.802		782	751.04
783	911.184		783	681.802		783	751.568
784	911.713		784	681.802		784	751.568
785	912.241		785	682.331		785	751.568
786	912.241		786	682.331		786	752.097
787	913.298		787	682.859		787	752.097
788	913.298		788	682.859		788	752.097
789	913.827		789	682.859		789	752.097
790	913.827		790	683.388		790	752.625
791	913.827		791	683.917		791	752.625
792	914.355		792	683.917		792	752.625
793	914.355		793	684.445		793	753.154
794	915.412		794	684.445		794	753.154
795	915.412		795	684.445		795	753.154
796	915.941		796	684.974		796	753.154
797	915.941		797	684.974		797	753.682
798	915.941		798	684.974		798	753.682
799	916.469		799	685.502		799	753.682
800	916.469		800	685.502		800	754.211
801	916.469		801	685.502		801	754.211
802	916.998		802	685.502		802	754.211
803	916.998		803	686.031		803	754.211
804	916.998		804	686.031		804	754.739
805	916.998		805	686.031		805	754.739
806	917.526		806	686.559		806	754.739
807	917.526		807	687.088		807	754.739
808	917.526		808	687.088		808	754.739
809	917.526		809	687.088		809	754.739
810	917.526		810	687.616		810	755.268
811	918.055		811	688.145		811	755.268
812	918.055		812	688.145		812	755.268
813	918.055		813	688.145		813	755.796
814	918.055		814	688.673		814	755.796
815	918.055		815	688.673		815	756.854
816	918.583		816	688.673		816	756.854
817	918.583		817	689.202		817	756.854
818	918.583		818	689.202		818	757.382
819	918.583		819	689.202		819	757.382
820	919.112		820	689.202		820	757.911
821	919.64		821	689.73		821	757.911
822	919.64		822	689.73		822	757.911
823	919.64		823	689.73		823	758.439
824	919.64		824	689.73		824	758.968
825	919.64		825	690.787		825	759.496
826	920.169		826	690.787		826	759.496
827	920.169		827	691.316		827	759.496
828	920.698		828	691.316		828	759.496
829	921.226		829	691.844		829	760.025
830	921.226		830	691.844		830	760.025
831	921.226		831	691.844		831	760.025
832	921.226		832	691.844		832	760.025
833	921.226		833	692.373		833	760.553
834	921.755		834	692.373		834	761.082
835	921.755		835	692.902		835	761.082
836	921.755		836	692.902		836	761.082
837	921.755		837	692.902		837	761.082
838	922.283		838	693.43		838	761.082
839	923.34		839	693.43		839	761.082
840	923.34		840	693.43		840	761.61
841	923.869		841	693.43		841	761.61
842	924.397		842	693.959		842	762.139
843	924.397		843	693.959		843	762.139
844	924.926		844	693.959		844	762.139
845	924.926		845	694.487		845	762.139
846	925.454		846	694.487		846	762.139
847	925.454		847	695.016		847	762.139
848	926.511		848	695.016		848	762.667
849	926.511		849	695.016		849	762.667
850	926.511		850	695.016		850	762.667
851	927.04		851	695.544		851	762.667
852	927.568		852	695.544		852	763.196
853	927.568		853	695.544		853	763.196
854	927.568		854	696.073		854	763.196
855	928.097		855	696.073		855	763.724
856	928.097		856	696.073		856	763.724
857	928.097		857	696.601		857	763.724
858	928.097		858	696.601		858	763.724
859	928.097		859	697.13		859	764.253
860	928.625		860	697.13		860	764.253
861	928.625		861	697.13		861	764.253
862	928.625		862	697.13		862	764.253
863	928.625		863	697.13		863	764.781
864	928.625		864	697.658		864	764.781
865	929.154		865	697.658		865	764.781
866	929.154		866	697.658		866	765.31
867	929.154		867	698.187		867	765.31
868	929.683		868	698.187		868	765.31
869	929.683		869	698.715		869	765.31
870	930.211		870	698.715		870	765.31
871	930.211		871	699.244		871	765.839
872	930.211		872	699.244		872	765.839
873	930.211		873	699.244		873	765.839
874	930.211		874	699.244		874	765.839
875	930.74		875	699.244		875	765.839
876	930.74		876	699.772		876	766.367
877	930.74		877	700.301		877	766.367
878	931.268		878	700.301		878	766.896
879	931.797		879	700.301		879	766.896
880	931.797		880	700.829		880	767.424
881	931.797		881	700.829		881	767.424
882	931.797		882	700.829		882	767.424
883	932.325		883	700.829		883	767.424
884	932.325		884	701.358		884	767.424
885	932.325		885	701.358		885	767.424
886	932.325		886	701.887		886	767.953
887	932.325		887	701.887		887	768.481
888	932.854		888	702.415		888	768.481
889	932.854		889	702.415		889	768.481
890	933.382		890	702.415		890	769.01
891	933.382		891	702.944		891	769.538
892	933.911		892	702.944		892	770.067
893	933.911		893	702.944		893	770.067
894	934.439		894	702.944		894	770.067
895	934.439		895	702.944		895	770.067
896	934.439		896	702.944		896	770.067
897	934.439		897	703.472		897	770.595
898	934.968		898	704.001		898	770.595
899	934.968		899	704.001		899	770.595
900	934.968		900	704.529		900	770.595
901	934.968		901	704.529		901	771.652
902	935.496		902	704.529		902	772.181
903	935.496		903	705.586		903	772.181
904	935.496		904	706.115		904	772.181
905	936.025		905	707.172		905	772.181
906	936.025		906	707.172		906	772.181
907	936.025		907	707.172		907	772.181
908	936.553		908	707.7		908	772.181
909	936.553		909	708.229		909	772.181
910	936.553		910	708.757		910	772.181
911	936.553		911	708.757		911	772.181
912	937.082		912	708.757		912	772.709
913	937.61		913	709.286		913	772.709
914	937.61		914	709.286		914	772.709
915	937.61		915	709.286		915	772.709
916	937.61		916	709.286		916	773.238
917	937.61		917	709.286		917	773.238
918	937.61		918	709.286		918	773.766
919	938.139		919	709.286		919	773.766
920	938.139		920	709.814		920	773.766
921	938.139		921	709.814		921	773.766
922	938.668		922	710.343		922	773.766
923	938.668		923	710.872		923	773.766
924	938.668		924	711.4		924	774.295
925	939.725		925	711.4		925	774.295
926	939.725		926	711.4		926	774.824
927	939.725		927	711.4		927	774.824
928	940.253		928	711.929		928	774.824
929	940.253		929	711.929		929	774.824
930	940.253		930	711.929		930	774.824
931	940.782		931	711.929		931	775.352
932	940.782		932	712.457		932	775.352
933	941.31		933	712.986		933	775.352
934	941.31		934	712.986		934	775.881
935	942.367		935	712.986		935	775.881
936	942.367		936	712.986		936	775.881
937	942.896		937	712.986		937	776.409
938	942.896		938	713.514		938	776.409
939	942.896		939	713.514		939	776.409
940	942.896		940	713.514		940	776.409
941	943.424		941	714.043		941	776.938
942	943.424		942	714.043		942	776.938
943	943.953		943	714.043		943	777.466
944	943.953		944	714.571		944	777.995
945	945.01		945	714.571		945	777.995
946	945.01		946	714.571		946	778.523
947	945.01		947	715.1		947	778.523
948	945.538		948	715.1		948	779.052
949	945.538		949	715.1		949	779.58
950	945.538		950	715.1		950	780.109
951	945.538		951	715.628		951	780.109
952	945.538		952	715.628		952	780.109
953	945.538		953	716.157		953	780.109
954	945.538		954	716.157		954	780.637
955	946.067		955	716.157		955	780.637
956	946.595		956	716.157		956	780.637
957	947.124		957	716.685		957	781.166
958	947.652		958	716.685		958	781.166
959	947.652		959	716.685		959	781.166
960	948.181		960	717.214		960	781.166
961	948.181		961	717.214		961	781.166
962	948.181		962	717.214		962	781.166
963	948.71		963	717.214		963	781.694
964	948.71		964	717.214		964	781.694
965	948.71		965	717.214		965	782.223
966	948.71		966	717.214		966	782.223
967	948.71		967	717.742		967	782.223
968	949.238		968	717.742		968	782.751
969	949.238		969	718.271		969	782.751
970	949.767		970	718.271		970	782.751
971	949.767		971	718.271		971	782.751
972	950.295		972	718.271		972	783.28
973	950.295		973	718.271		973	783.28
974	950.824		974	718.271		974	783.809
975	950.824		975	718.271		975	783.809
976	950.824		976	718.799		976	783.809
977	950.824		977	718.799		977	783.809
978	950.824		978	718.799		978	784.337
979	951.352		979	718.799		979	784.337
980	951.352		980	719.328		980	784.337
981	951.881		981	719.328		981	784.337
982	951.881		982	719.856		982	784.337
983	951.881		983	719.856		983	784.866
984	952.409		984	719.856		984	784.866
985	952.409		985	719.856		985	784.866
986	952.409		986	720.385		986	784.866
987	952.409		987	720.385		987	784.866
988	952.409		988	720.385		988	784.866
989	952.938		989	720.385		989	784.866
990	952.938		990	720.914		990	784.866
991	952.938		991	720.914		991	784.866
992	952.938		992	720.914		992	785.394
993	953.466		993	720.914		993	785.394
994	953.466		994	721.442		994	785.394
995	953.466		995	721.442		995	785.394
996	953.466		996	721.971		996	785.923
997	953.995		997	721.971		997	785.923
998	953.995		998	722.499		998	785.923
999	954.523		999	722.499		999	785.923
1000	954.523		1000	722.499		1000	785.923
1001	954.523		1001	723.028		1001	785.923
1002	954.523		1002	723.028		1002	785.923
1003	955.052		1003	723.028		1003	785.923
1004	955.052		1004	723.556		1004	786.451
1005	955.58		1005	723.556		1005	786.451
1006	956.109		1006	723.556		1006	786.451
1007	956.109		1007	724.613		1007	786.98
1008	956.637		1008	725.142		1008	786.98
1009	956.637		1009	725.142		1009	786.98
1010	956.637		1010	725.142		1010	786.98
1011	956.637		1011	725.67		1011	787.508
1012	956.637		1012	726.199		1012	787.508
1013	956.637		1013	726.199		1013	788.037
1014	957.166		1014	726.199		1014	788.037
1015	957.166		1015	726.727		1015	788.037
1016	957.695		1016	726.727		1016	788.037
1017	958.223		1017	726.727		1017	788.565
1018	958.752		1018	726.727		1018	788.565
1019	959.28		1019	726.727		1019	788.565
1020	959.28		1020	726.727		1020	788.565
1021	960.337		1021	727.256		1021	788.565
1022	960.337		1022	727.256		1022	789.094
1023	960.337		1023	727.256		1023	789.094
1024	960.337		1024	727.256		1024	789.094
1025	960.866		1025	727.784		1025	789.094
1026	961.394		1026	727.784		1026	789.622
1027	961.394		1027	728.313		1027	789.622
1028	961.923		1028	728.313		1028	790.151
1029	961.923		1029	728.841		1029	790.151
1030	961.923		1030	728.841		1030	790.151
1031	962.451		1031	729.37		1031	790.151
1032	962.451		1032	729.899		1032	790.151
1033	962.451		1033	729.899		1033	790.151
1034	962.451		1034	729.899		1034	790.679
1035	962.98		1035	729.899		1035	790.679
1036	962.98		1036	730.427		1036	790.679
1037	962.98		1037	730.427		1037	791.208
1038	962.98		1038	730.427		1038	791.208
1039	963.508		1039	730.956		1039	791.208
1040	963.508		1040	730.956		1040	791.208
1041	964.037		1041	730.956		1041	791.208
1042	964.037		1042	731.484		1042	791.208
1043	964.565		1043	731.484		1043	791.736
1044	964.565		1044	732.013		1044	791.736
1045	965.622		1045	732.013		1045	792.265
1046	965.622		1046	732.013		1046	792.265
1047	966.151		1047	732.013		1047	792.265
1048	966.151		1048	732.013		1048	792.265
1049	966.68		1049	732.541		1049	792.793
1050	966.68		1050	732.541		1050	792.793
1051	966.68		1051	732.541		1051	793.322
1052	966.68		1052	732.541		1052	793.322
1053	966.68		1053	732.541		1053	793.322
1054	967.208		1054	732.541		1054	793.322
1055	967.737		1055	733.07		1055	793.322
1056	968.265		1056	733.07		1056	793.851
1057	968.794		1057	733.07		1057	793.851
1058	968.794		1058	733.598		1058	793.851
1059	968.794		1059	733.598		1059	793.851
1060	968.794		1060	733.598		1060	794.379
1061	968.794		1061	734.127		1061	794.908
1062	968.794		1062	734.127		1062	794.908
1063	969.322		1063	734.127		1063	795.436
1064	969.322		1064	734.655		1064	795.436
1065	969.322		1065	734.655		1065	795.436
1066	969.322		1066	734.655		1066	795.965
1067	969.322		1067	735.712		1067	795.965
1068	969.851		1068	735.712		1068	795.965
1069	969.851		1069	735.712		1069	795.965
1070	969.851		1070	735.712		1070	795.965
1071	970.379		1071	735.712		1071	796.493
1072	970.379		1072	736.241		1072	796.493
1073	970.379		1073	736.241		1073	797.022
1074	970.908		1074	736.241		1074	797.022
1075	970.908		1075	736.241		1075	797.022
1076	971.436		1076	736.241		1076	797.55
1077	971.436		1077	736.769		1077	797.55
1078	971.436		1078	736.769		1078	797.55
1079	971.965		1079	736.769		1079	797.55
1080	971.965		1080	736.769		1080	797.55
1081	971.965		1081	736.769		1081	798.079
1082	971.965		1082	737.298		1082	798.079
1083	972.493		1083	737.298		1083	798.079
1084	972.493		1084	737.298		1084	798.079
1085	972.493		1085	737.298		1085	798.079
1086	972.493		1086	737.298		1086	798.607
1087	973.022		1087	737.826		1087	798.607
1088	973.022		1088	737.826		1088	799.136
1089	973.022		1089	737.826		1089	799.664
1090	973.55		1090	738.355		1090	799.664
1091	974.079		1091	738.884		1091	799.664
1092	974.607		1092	738.884		1092	800.193
1093	974.607		1093	738.884		1093	800.193
1094	974.607		1094	738.884		1094	800.721
1095	975.136		1095	738.884		1095	800.721
1096	975.136		1096	739.412		1096	800.721
1097	975.136		1097	739.412		1097	800.721
1098	975.665		1098	739.412		1098	801.25
1099	975.665		1099	739.412		1099	801.25
1100	975.665		1100	739.412		1100	801.778
1101	975.665		1101	739.412		1101	801.778
1102	976.193		1102	739.941		1102	801.778
1103	976.193		1103	740.469		1103	801.778
1104	976.722		1104	740.469		1104	801.778
1105	976.722		1105	740.469		1105	802.307
1106	976.722		1106	740.469		1106	802.307
1107	977.25		1107	740.469		1107	802.307
1108	977.779		1108	740.469		1108	802.836
1109	977.779		1109	740.469		1109	802.836
1110	977.779		1110	740.998		1110	802.836
1111	978.307		1111	741.526		1111	802.836
1112	978.307		1112	741.526		1112	803.364
1113	978.307		1113	741.526		1113	803.364
1114	978.836		1114	741.526		1114	803.893
1115	978.836		1115	742.055		1115	803.893
1116	978.836		1116	742.055		1116	803.893
1117	979.364		1117	742.055		1117	803.893
1118	979.364		1118	742.055		1118	803.893
1119	979.364		1119	742.583		1119	803.893
1120	979.364		1120	742.583		1120	803.893
1121	979.364		1121	742.583		1121	803.893
1122	980.421		1122	742.583		1122	803.893
1123	980.421		1123	743.64		1123	804.421
1124	980.421		1124	743.64		1124	804.421
1125	980.95		1125	743.64		1125	804.421
1126	980.95		1126	743.64		1126	804.95
1127	980.95		1127	743.64		1127	804.95
1128	981.478		1128	743.64		1128	804.95
1129	981.478		1129	744.169		1129	804.95
1130	981.478		1130	744.169		1130	805.478
1131	981.478		1131	744.169		1131	805.478
1132	981.478		1132	744.169		1132	806.007
1133	982.007		1133	744.697		1133	806.007
1134	982.007		1134	744.697		1134	806.007
1135	982.007		1135	745.226		1135	806.535
1136	982.007		1136	745.226		1136	806.535
1137	982.007		1137	745.226		1137	806.535
1138	982.535		1138	745.226		1138	806.535
1139	982.535		1139	745.754		1139	807.064
1140	983.064		1140	745.754		1140	807.064
1141	983.064		1141	745.754		1141	807.064
1142	983.592		1142	745.754		1142	807.064
1143	983.592		1143	746.283		1143	807.592
1144	983.592		1144	746.283		1144	807.592
1145	984.121		1145	746.811		1145	807.592
1146	984.121		1146	747.34		1146	807.592
1147	984.121		1147	747.34		1147	807.592
1148	984.121		1148	747.34		1148	807.592
1149	984.121		1149	747.34		1149	807.592
1150	984.65		1150	747.34		1150	808.121
1151	985.178		1151	747.869		1151	808.121
1152	985.178		1152	748.397		1152	808.121
1153	985.178		1153	748.397		1153	808.649
1154	985.707		1154	748.397		1154	808.649
1155	985.707		1155	748.397		1155	808.649
1156	985.707		1156	748.397		1156	808.649
1157	986.235		1157	748.397		1157	809.178
1158	986.235		1158	748.397		1158	809.706
1159	986.235		1159	748.926		1159	809.706
1160	987.292		1160	748.926		1160	810.235
1161	987.821		1161	748.926		1161	810.763
1162	987.821		1162	749.454		1162	810.763
1163	987.821		1163	749.454		1163	810.763
1164	987.821		1164	749.454		1164	811.292
1165	988.349		1165	749.454		1165	811.292
1166	988.349		1166	749.983		1166	811.292
1167	988.878		1167	749.983		1167	811.292
1168	988.878		1168	750.511		1168	811.821
1169	988.878		1169	750.511		1169	811.821
1170	989.406		1170	751.04		1170	811.821
1171	989.406		1171	751.04		1171	812.349
1172	989.406		1172	751.04		1172	812.349
1173	989.935		1173	751.568		1173	812.878
1174	989.935		1174	751.568		1174	812.878
1175	989.935		1175	751.568		1175	812.878
1176	989.935		1176	752.097		1176	812.878
1177	989.935		1177	752.097		1177	813.406
1178	989.935		1178	752.097		1178	813.406
1179	990.463		1179	752.097		1179	813.406
1180	990.463		1180	752.097		1180	813.935
1181	990.463		1181	752.625		1181	813.935
1182	990.463		1182	752.625		1182	814.463
1183	990.992		1183	752.625		1183	814.992
1184	990.992		1184	752.625		1184	814.992
1185	991.52		1185	752.625		1185	814.992
1186	991.52		1186	753.154		1186	814.992
1187	991.52		1187	753.682		1187	815.52
1188	992.049		1188	754.211		1188	815.52
1189	992.049		1189	754.211		1189	815.52
1190	992.577		1190	754.211		1190	815.52
1191	992.577		1191	754.211		1191	815.52
1192	992.577		1192	754.739		1192	816.049
1193	992.577		1193	754.739		1193	816.049
1194	992.577		1194	755.268		1194	816.577
1195	992.577		1195	755.268		1195	816.577
1196	993.106		1196	755.796		1196	816.577
1197	993.106		1197	755.796		1197	817.106
1198	993.106		1198	756.325		1198	817.106
1199	993.106		1199	756.325		1199	817.106
1200	993.106		1200	756.325		1200	817.634
1201	993.106		1201	756.325		1201	817.634
1202	993.106		1202	756.854		1202	817.634
1203	993.635		1203	756.854		1203	817.634
1204	993.635		1204	756.854		1204	817.634
1205	993.635		1205	756.854		1205	818.163
1206	994.163		1206	756.854		1206	818.691
1207	994.163		1207	757.382		1207	818.691
1208	994.163		1208	757.382		1208	819.22
1209	994.692		1209	757.382		1209	819.22
1210	994.692		1210	757.382		1210	819.22
1211	994.692		1211	757.382		1211	819.22
1212	994.692		1212	757.382		1212	819.748
1213	994.692		1213	757.382		1213	820.277
1214	994.692		1214	757.382		1214	820.277
1215	995.22		1215	757.911		1215	820.277
1216	995.22		1216	757.911		1216	820.277
1217	995.22		1217	757.911		1217	820.806
1218	995.22		1218	757.911		1218	820.806
1219	995.22		1219	758.439		1219	821.334
1220	995.749		1220	758.968		1220	821.334
1221	995.749		1221	758.968		1221	821.334
1222	995.749		1222	758.968		1222	821.334
1223	995.749		1223	759.496		1223	821.863
1224	996.277		1224	759.496		1224	821.863
1225	996.277		1225	760.025		1225	821.863
1226	996.277		1226	760.025		1226	821.863
1227	996.277		1227	760.025		1227	822.391
1228	996.277		1228	760.025		1228	822.391
1229	996.277		1229	760.553		1229	822.391
1230	996.277		1230	761.082		1230	822.92
1231	996.806		1231	761.082		1231	822.92
1232	996.806		1232	761.082		1232	822.92
1233	996.806		1233	761.61		1233	823.448
1234	997.334		1234	762.139		1234	823.448
1235	997.334		1235	762.139		1235	823.977
1236	997.334		1236	762.139		1236	823.977
1237	997.334		1237	762.667		1237	823.977
1238	997.863		1238	762.667		1238	823.977
1239	997.863		1239	763.196		1239	823.977
1240	998.391		1240	763.196		1240	824.505
1241	998.391		1241	763.196		1241	825.034
1242	998.92		1242	763.724		1242	825.034
1243	998.92		1243	763.724		1243	825.034
1244	998.92		1244	763.724		1244	825.034
1245	998.92		1245	763.724		1245	825.562
1246	998.92		1246	763.724		1246	825.562
1247	999.448		1247	764.253		1247	825.562
1248	999.448		1248	764.253		1248	825.562
1249	999.448		1249	764.253		1249	826.091
1250	999.448		1250	764.253		1250	826.091
1	999.977		1251	765.31		1251	826.091
2	999.977		1252	765.31		1252	826.091
3	999.977		1253	765.839		1253	826.091
4	1000.51		1254	765.839		1254	826.091
5	1000.51		1255	766.367		1255	826.619
6	1000.51		1256	766.367		1256	826.619
7	1000.51		1257	766.367		1257	826.619
8	1001.03		1258	766.367		1258	826.619
9	1001.03		1259	766.367		1259	826.619
10	1001.03		1260	766.896		1260	826.619
11	1001.03		1261	766.896		1261	827.148
12	1001.03		1262	766.896		1262	827.148
13	1001.03		1263	766.896		1263	827.148
14	1001.56		1264	766.896		1264	827.676
15	1001.56		1265	766.896		1265	827.676
16	1001.56		1266	767.424		1266	828.205
17	1001.56		1267	767.424		1267	828.205
18	1002.09		1268	767.424		1268	828.205
19	1002.09		1269	767.953		1269	828.205
20	1002.09		1270	767.953		1270	828.205
21	1002.62		1271	768.481		1271	828.733
22	1002.62		1272	769.01		1272	828.733
23	1003.15		1273	769.538		1273	829.262
24	1003.68		1274	769.538		1274	829.262
25	1003.68		1275	769.538		1275	829.262
26	1003.68		1276	769.538		1276	829.262
27	1003.68		1277	770.067		1277	829.791
28	1003.68		1278	770.067		1278	829.791
29	1004.21		1279	770.595		1279	829.791
30	1004.21		1280	770.595		1280	830.319
31	1004.73		1281	770.595		1281	830.848
32	1004.73		1282	771.124		1282	830.848
33	1004.73		1283	771.124		1283	830.848
34	1004.73		1284	771.124		1284	831.376
35	1004.73		1285	771.124		1285	831.376
36	1005.26		1286	771.124		1286	831.905
37	1005.26		1287	771.124		1287	831.905
38	1005.26		1288	771.124		1288	831.905
39	1005.26		1289	771.652		1289	831.905
40	1005.26		1290	771.652		1290	831.905
41	1005.79		1291	771.652		1291	831.905
42	1005.79		1292	771.652		1292	831.905
43	1005.79		1293	772.181		1293	831.905
44	1005.79		1294	772.181		1294	832.433
45	1005.79		1295	772.181		1295	832.433
46	1006.32		1296	772.181		1296	832.433
47	1006.85		1297	772.709		1297	832.433
48	1007.38		1298	772.709		1298	832.962
49	1007.9		1299	773.238		1299	832.962
50	1008.43		1300	773.238		1300	832.962
51	1008.43		1301	773.238		1301	832.962
52	1008.43		1302	773.238		1302	833.49
53	1008.43		1303	773.238		1303	833.49
54	1008.96		1304	773.238		1304	833.49
55	1008.96		1305	773.766		1305	833.49
56	1008.96		1306	773.766		1306	834.019
57	1009.49		1307	773.766		1307	834.019
58	1009.49		1308	773.766		1308	834.019
59	1009.49		1309	774.295		1309	834.019
60	1010.02		1310	774.295		1310	834.019
61	1010.02		1311	774.295		1311	834.547
62	1010.02		1312	774.824		1312	834.547
63	1010.02		1313	775.352		1313	834.547
64	1010.02		1314	775.352		1314	834.547
65	1010.02		1315	775.352		1315	835.076
66	1010.55		1316	775.352		1316	835.076
67	1010.55		1317	775.352		1317	835.076
68	1010.55		1318	775.881		1318	835.076
69	1011.08		1319	775.881		1319	835.076
70	1011.08		1320	775.881		1320	835.076
71	1011.08		1321	775.881		1321	835.604
72	1011.08		1322	775.881		1322	835.604
73	1011.6		1323	775.881		1323	835.604
74	1011.6		1324	775.881		1324	835.604
75	1011.6		1325	775.881		1325	835.604
76	1011.6		1326	776.409		1326	835.604
77	1011.6		1327	776.409		1327	835.604
78	1012.13		1328	776.409		1328	836.133
79	1012.66		1329	776.409		1329	836.661
80	1012.66		1330	776.409		1330	836.661
81	1012.66		1331	776.409		1331	836.661
82	1013.19		1332	776.409		1332	837.19
83	1013.19		1333	776.938		1333	837.19
84	1013.72		1334	776.938		1334	837.19
85	1013.72		1335	776.938		1335	837.19
86	1014.25		1336	776.938		1336	837.19
87	1014.25		1337	776.938		1337	837.19
88	1014.25		1338	776.938		1338	837.718
89	1014.25		1339	777.466		1339	837.718
90	1014.25		1340	777.466		1340	837.718
91	1014.25		1341	777.466		1341	838.247
92	1014.25		1342	777.466		1342	838.776
93	1014.78		1343	777.995		1343	838.776
94	1014.78		1344	777.995		1344	838.776
95	1014.78		1345	777.995		1345	838.776
96	1014.78		1346	777.995		1346	838.776
97	1014.78		1347	778.523		1347	839.304
98	1014.78		1348	778.523		1348	839.304
99	1014.78		1349	778.523		1349	839.304
100	1014.78		1350	778.523		1350	839.833
101	1015.3		1351	779.052		1351	839.833
102	1015.3		1352	779.052		1352	839.833
103	1015.83		1353	779.052		1353	840.361
104	1015.83		1354	779.58		1354	840.361
105	1015.83		1355	779.58		1355	840.89
106	1016.36		1356	779.58		1356	840.89
107	1016.36		1357	779.58		1357	840.89
108	1016.36		1358	780.109		1358	841.418
109	1016.36		1359	780.109		1359	841.418
110	1016.36		1360	780.109		1360	841.418
111	1016.36		1361	780.637		1361	841.418
112	1016.36		1362	781.166		1362	841.418
113	1016.89		1363	781.166		1363	841.947
114	1016.89		1364	781.166		1364	841.947
115	1016.89		1365	781.694		1365	841.947
116	1016.89		1366	782.223		1366	841.947
117	1017.42		1367	782.223		1367	841.947
118	1017.42		1368	782.223		1368	841.947
119	1017.42		1369	782.223		1369	841.947
120	1017.42		1370	782.751		1370	842.475
121	1018.48		1371	783.28		1371	842.475
122	1018.48		1372	783.28		1372	842.475
123	1018.48		1373	783.28		1373	842.475
124	1018.48		1374	783.28		1374	842.475
125	1018.48		1375	783.28		1375	842.475
126	1019		1376	783.28		1376	842.475
127	1019		1377	783.28		1377	843.004
128	1019		1378	783.28		1378	843.004
129	1019		1379	783.809		1379	843.004
130	1019.53		1380	783.809		1380	843.532
131	1019.53		1381	783.809		1381	843.532
132	1020.59		1382	784.337		1382	844.061
133	1020.59		1383	784.337		1383	844.589
134	1020.59		1384	784.337		1384	844.589
135	1020.59		1385	784.866		1385	844.589
136	1020.59		1386	784.866		1386	844.589
137	1021.12		1387	784.866		1387	844.589
138	1021.12		1388	784.866		1388	845.118
139	1021.12		1389	785.394		1389	845.118
140	1021.65		1390	785.394		1390	845.118
141	1021.65		1391	785.394		1391	845.646
142	1022.18		1392	785.923		1392	845.646
143	1022.18		1393	785.923		1393	845.646
144	1022.7		1394	786.451		1394	845.646
145	1022.7		1395	786.451		1395	845.646
146	1023.23		1396	786.451		1396	845.646
147	1023.76		1397	786.451		1397	846.175
148	1023.76		1398	786.451		1398	846.175
149	1023.76		1399	786.98		1399	846.175
150	1023.76		1400	786.98		1400	846.175
151	1024.29		1401	786.98		1401	846.175
152	1024.29		1402	786.98		1402	846.175
153	1024.29		1403	786.98		1403	846.703
154	1024.29		1404	786.98		1404	846.703
155	1024.29		1405	786.98		1405	846.703
156	1024.29		1406	787.508		1406	846.703
157	1024.29		1407	787.508		1407	846.703
158	1024.29		1408	788.037		1408	846.703
159	1024.29		1409	788.037		1409	847.232
160	1024.29		1410	788.037		1410	847.232
161	1024.29		1411	788.037		1411	847.761
162	1024.82		1412	788.565		1412	847.761
163	1024.82		1413	788.565		1413	847.761
164	1024.82		1414	788.565		1414	847.761
165	1024.82		1415	788.565		1415	847.761
166	1024.82		1416	788.565		1416	847.761
167	1025.35		1417	788.565		1417	848.289
168	1025.35		1418	788.565		1418	848.289
169	1025.87		1419	788.565		1419	848.818
170	1026.4		1420	789.094		1420	848.818
171	1026.93		1421	789.094		1421	848.818
172	1026.93		1422	789.094		1422	849.346
173	1026.93		1423	789.094		1423	849.346
174	1027.99		1424	789.094		1424	849.346
175	1027.99		1425	789.094		1425	849.875
176	1027.99		1426	789.622		1426	849.875
177	1027.99		1427	789.622		1427	850.403
178	1028.52		1428	789.622		1428	850.403
179	1028.52		1429	789.622		1429	850.403
180	1029.05		1430	789.622		1430	850.403
181	1029.05		1431	789.622		1431	850.403
182	1029.05		1432	790.151		1432	850.403
183	1029.05		1433	790.151		1433	850.932
184	1029.57		1434	790.679		1434	850.932
185	1029.57		1435	790.679		1435	850.932
186	1030.63		1436	790.679		1436	850.932
187	1030.63		1437	791.208		1437	851.46
188	1030.63		1438	791.208		1438	851.46
189	1030.63		1439	791.208		1439	851.46
190	1031.16		1440	791.208		1440	851.46
191	1031.16		1441	791.736		1441	851.989
192	1031.16		1442	791.736		1442	851.989
193	1031.16		1443	792.265		1443	851.989
194	1031.69		1444	792.265		1444	851.989
195	1031.69		1445	792.265		1445	852.517
196	1031.69		1446	792.265		1446	852.517
197	1031.69		1447	792.793		1447	852.517
198	1032.22		1448	792.793		1448	852.517
199	1032.22		1449	792.793		1449	853.046
200	1032.22		1450	792.793		1450	853.046
201	1032.75		1451	792.793		1451	853.046
202	1032.75		1452	793.322		1452	853.046
203	1033.27		1453	793.322		1453	853.046
204	1033.27		1454	793.322		1454	853.574
205	1033.8		1455	793.851		1455	853.574
206	1034.33		1456	793.851		1456	853.574
207	1034.33		1457	793.851		1457	853.574
208	1034.86		1458	793.851		1458	853.574
209	1034.86		1459	793.851		1459	853.574
210	1034.86		1460	794.379		1460	853.574
211	1034.86		1461	794.379		1461	853.574
212	1034.86		1462	794.908		1462	854.103
213	1034.86		1463	794.908		1463	854.103
214	1034.86		1464	794.908		1464	854.631
215	1035.92		1465	795.436		1465	854.631
216	1035.92		1466	795.436		1466	854.631
217	1035.92		1467	795.436		1467	855.16
218	1035.92		1468	795.965		1468	855.16
219	1036.45		1469	797.022		1469	855.16
220	1036.97		1470	797.022		1470	855.688
221	1037.5		1471	797.022		1471	855.688
222	1037.5		1472	797.55		1472	855.688
223	1038.03		1473	797.55		1473	855.688
224	1038.56		1474	797.55		1474	856.217
225	1038.56		1475	797.55		1475	856.217
226	1038.56		1476	797.55		1476	856.746
227	1038.56		1477	797.55		1477	856.746
228	1038.56		1478	797.55		1478	856.746
229	1039.09		1479	797.55		1479	856.746
230	1039.62		1480	797.55		1480	856.746
231	1039.62		1481	797.55		1481	857.274
232	1040.15		1482	798.079		1482	857.274
233	1040.15		1483	798.079		1483	857.803
234	1040.15		1484	798.079		1484	857.803
235	1040.15		1485	798.079		1485	857.803
236	1040.67		1486	798.079		1486	857.803
237	1040.67		1487	798.079		1487	857.803
238	1040.67		1488	798.079		1488	857.803
239	1040.67		1489	798.607		1489	857.803
240	1040.67		1490	799.136		1490	857.803
241	1040.67		1491	799.136		1491	857.803
242	1041.2		1492	799.136		1492	857.803
243	1041.2		1493	799.136		1493	857.803
244	1041.2		1494	799.664		1494	858.331
245	1041.2		1495	799.664		1495	858.331
246	1041.2		1496	800.193		1496	858.331
247	1041.73		1497	800.193		1497	858.86
248	1041.73		1498	800.193		1498	858.86
249	1041.73		1499	800.193		1499	859.388
250	1041.73		1500	801.25		1500	859.388
251	1041.73		1501	801.25		1501	859.388
252	1042.26		1502	801.778		1502	859.388
253	1042.26		1503	801.778		1503	859.917
254	1042.79		1504	801.778		1504	859.917
255	1042.79		1505	802.307		1505	859.917
256	1043.32		1506	802.307		1506	860.445
257	1043.32		1507	802.307		1507	860.445
258	1043.32		1508	802.307		1508	860.445
259	1043.84		1509	802.307		1509	860.974
260	1043.84		1510	802.307		1510	860.974
261	1044.37		1511	802.836		1511	860.974
262	1044.37		1512	802.836		1512	860.974
263	1044.9		1513	802.836		1513	860.974
264	1044.9		1514	803.364		1514	860.974
265	1044.9		1515	803.893		1515	860.974
266	1044.9		1516	803.893		1516	861.502
267	1044.9		1517	803.893		1517	861.502
268	1044.9		1518	803.893		1518	861.502
269	1045.43		1519	804.421		1519	861.502
270	1046.49		1520	804.421		1520	862.031
271	1046.49		1521	804.421		1521	862.031
272	1046.49		1522	804.421		1522	862.031
273	1047.02		1523	804.421		1523	862.031
274	1047.02		1524	804.95		1524	862.031
275	1047.02		1525	804.95		1525	862.031
276	1047.02		1526	805.478		1526	862.031
277	1047.54		1527	805.478		1527	862.559
278	1047.54		1528	806.007		1528	863.088
279	1047.54		1529	806.007		1529	863.088
280	1047.54		1530	806.007		1530	863.088
281	1047.54		1531	806.007		1531	863.616
282	1048.07		1532	806.007		1532	863.616
283	1048.07		1533	806.007		1533	863.616
284	1048.6		1534	806.007		1534	863.616
285	1048.6		1535	806.007		1535	863.616
286	1049.13		1536	806.535		1536	864.145
287	1049.13		1537	806.535		1537	864.673
288	1049.66		1538	806.535		1538	864.673
289	1049.66		1539	807.064		1539	865.202
290	1049.66		1540	807.064		1540	865.202
291	1049.66		1541	807.064		1541	865.202
292	1049.66		1542	807.592		1542	865.731
293	1050.19		1543	807.592		1543	865.731
294	1050.19		1544	807.592		1544	865.731
295	1050.72		1545	807.592		1545	865.731
296	1050.72		1546	808.121		1546	865.731
297	1051.24		1547	808.121		1547	866.259
298	1051.24		1548	808.121		1548	866.259
299	1051.24		1549	808.121		1549	866.259
300	1051.24		1550	808.649		1550	866.259
301	1051.24		1551	808.649		1551	866.259
302	1051.77		1552	808.649		1552	866.259
303	1052.3		1553	808.649		1553	866.259
304	1052.3		1554	808.649		1554	866.259
305	1052.3		1555	808.649		1555	866.788
306	1052.3		1556	809.178		1556	866.788
307	1052.83		1557	809.178		1557	866.788
308	1053.36		1558	809.706		1558	866.788
309	1053.36		1559	809.706		1559	867.316
310	1053.36		1560	810.235		1560	867.316
311	1053.36		1561	810.235		1561	867.316
312	1053.36		1562	810.235		1562	867.316
313	1053.89		1563	810.235		1563	867.316
314	1053.89		1564	810.235		1564	867.845
315	1053.89		1565	810.763		1565	867.845
316	1053.89		1566	810.763		1566	867.845
317	1053.89		1567	810.763		1567	867.845
318	1053.89		1568	810.763		1568	867.845
319	1054.42		1569	810.763		1569	867.845
320	1054.42		1570	810.763		1570	868.373
321	1054.42		1571	811.292		1571	868.373
322	1054.94		1572	811.292		1572	868.373
323	1054.94		1573	811.292		1573	868.373
324	1055.47		1574	811.821		1574	868.373
325	1055.47		1575	812.349		1575	868.373
326	1055.47		1576	812.349		1576	868.373
327	1055.47		1577	812.878		1577	868.902
328	1056		1578	813.406		1578	869.43
329	1056		1579	813.406		1579	869.43
330	1056		1580	813.406		1580	869.43
331	1056		1581	813.406		1581	869.959
332	1056.53		1582	813.406		1582	869.959
333	1056.53		1583	813.406		1583	869.959
334	1056.53		1584	813.935		1584	869.959
335	1056.53		1585	813.935		1585	869.959
336	1056.53		1586	813.935		1586	869.959
337	1056.53		1587	813.935		1587	869.959
338	1056.53		1588	814.463		1588	869.959
339	1056.53		1589	814.463		1589	870.487
340	1057.06		1590	814.992		1590	870.487
341	1057.06		1591	814.992		1591	870.487
342	1057.06		1592	814.992		1592	870.487
343	1057.59		1593	814.992		1593	870.487
344	1057.59		1594	814.992		1594	870.487
345	1057.59		1595	815.52		1595	870.487
346	1057.59		1596	815.52		1596	870.487
347	1057.59		1597	815.52		1597	871.016
348	1057.59		1598	815.52		1598	871.016
349	1057.59		1599	815.52		1599	871.016
350	1057.59		1600	815.52		1600	871.016
351	1058.12		1601	815.52		1601	871.544
352	1058.12		1602	816.049		1602	871.544
353	1058.12		1603	816.049		1603	871.544
354	1058.12		1604	816.049		1604	871.544
355	1058.12		1605	816.049		1605	872.073
356	1058.64		1606	816.049		1606	872.073
357	1058.64		1607	816.577		1607	872.073
358	1058.64		1608	816.577		1608	872.073
359	1058.64		1609	817.106		1609	872.601
360	1059.17		1610	817.106		1610	872.601
361	1059.17		1611	817.106		1611	872.601
362	1059.7		1612	817.106		1612	872.601
363	1059.7		1613	817.634		1613	872.601
364	1059.7		1614	817.634		1614	873.13
365	1060.23		1615	817.634		1615	873.13
366	1060.76		1616	817.634		1616	873.13
367	1060.76		1617	818.163		1617	873.13
368	1060.76		1618	818.163		1618	873.13
369	1060.76		1619	818.691		1619	873.658
370	1061.29		1620	818.691		1620	873.658
371	1061.29		1621	818.691		1621	874.187
372	1061.29		1622	818.691		1622	874.187
373	1061.29		1623	818.691		1623	874.187
374	1061.29		1624	818.691		1624	874.187
375	1061.29		1625	818.691		1625	874.187
376	1061.81		1626	818.691		1626	874.187
377	1062.34		1627	818.691		1627	874.715
378	1062.34		1628	818.691		1628	874.715
379	1062.34		1629	819.22		1629	875.244
380	1062.34		1630	819.22		1630	875.244
381	1062.87		1631	819.22		1631	875.244
382	1062.87		1632	819.22		1632	875.244
383	1063.4		1633	819.22		1633	875.244
384	1063.4		1634	819.22		1634	875.244
385	1063.93		1635	819.22		1635	875.244
386	1064.46		1636	819.22		1636	875.773
387	1064.46		1637	819.748		1637	875.773
388	1064.46		1638	819.748		1638	875.773
389	1064.46		1639	819.748		1639	875.773
390	1064.99		1640	819.748		1640	875.773
391	1064.99		1641	820.277		1641	875.773
392	1064.99		1642	820.277		1642	875.773
393	1065.51		1643	820.277		1643	876.301
394	1065.51		1644	820.277		1644	876.301
395	1066.04		1645	820.277		1645	876.301
396	1066.04		1646	820.806		1646	876.83
397	1066.04		1647	820.806		1647	876.83
398	1066.04		1648	820.806		1648	877.358
399	1066.04		1649	820.806		1649	877.358
400	1066.57		1650	820.806		1650	877.887
401	1066.57		1651	821.334		1651	878.415
402	1067.1		1652	821.334		1652	878.415
403	1067.1		1653	821.863		1653	878.415
404	1067.1		1654	821.863		1654	878.415
405	1067.1		1655	822.391		1655	878.944
406	1067.1		1656	822.391		1656	878.944
407	1067.63		1657	822.391		1657	878.944
408	1067.63		1658	822.92		1658	879.472
409	1068.16		1659	822.92		1659	879.472
410	1068.16		1660	822.92		1660	879.472
411	1068.16		1661	822.92		1661	880.001
412	1068.69		1662	822.92		1662	880.001
413	1068.69		1663	822.92		1663	880.001
414	1069.21		1664	822.92		1664	880.001
415	1069.21		1665	823.448		1665	880.529
416	1069.21		1666	823.448		1666	880.529
417	1069.21		1667	823.448		1667	880.529
418	1069.21		1668	823.977		1668	880.529
419	1069.21		1669	823.977		1669	881.058
420	1069.74		1670	823.977		1670	881.058
421	1069.74		1671	823.977		1671	881.058
422	1069.74		1672	823.977		1672	881.058
423	1069.74		1673	823.977		1673	881.058
424	1070.27		1674	823.977		1674	881.058
425	1070.27		1675	823.977		1675	881.586
426	1070.27		1676	823.977		1676	881.586
427	1070.8		1677	824.505		1677	881.586
428	1070.8		1678	824.505		1678	881.586
429	1071.33		1679	824.505		1679	882.115
430	1071.33		1680	824.505		1680	882.115
431	1071.33		1681	824.505		1681	882.115
432	1071.33		1682	824.505		1682	882.115
433	1071.86		1683	824.505		1683	882.115
434	1071.86		1684	824.505		1684	882.115
435	1072.39		1685	825.034		1685	882.115
436	1072.39		1686	825.034		1686	882.643
437	1072.91		1687	825.034		1687	882.643
438	1072.91		1688	825.034		1688	882.643
439	1072.91		1689	825.034		1689	882.643
440	1072.91		1690	825.034		1690	883.172
441	1072.91		1691	825.562		1691	883.172
442	1072.91		1692	825.562		1692	883.172
443	1072.91		1693	826.091		1693	883.172
444	1073.44		1694	826.091		1694	883.172
445	1073.44		1695	826.091		1695	883.7
446	1073.44		1696	826.091		1696	883.7
447	1073.97		1697	826.091		1697	883.7
448	1073.97		1698	826.091		1698	883.7
449	1074.5		1699	826.619		1699	883.7
450	1074.5		1700	826.619		1700	883.7
451	1074.5		1701	826.619		1701	883.7
452	1074.5		1702	826.619		1702	884.229
453	1075.03		1703	826.619		1703	884.229
454	1075.03		1704	827.148		1704	884.229
455	1075.03		1705	827.676		1705	884.758
456	1075.03		1706	827.676		1706	884.758
457	1075.03		1707	828.205		1707	884.758
458	1075.56		1708	828.733		1708	884.758
459	1075.56		1709	828.733		1709	885.286
460	1075.56		1710	829.262		1710	885.286
461	1075.56		1711	829.262		1711	885.286
462	1076.09		1712	829.262		1712	885.286
463	1076.09		1713	829.262		1713	885.286
464	1076.09		1714	829.262		1714	885.286
465	1076.61		1715	829.791		1715	885.286
466	1076.61		1716	829.791		1716	885.286
467	1076.61		1717	829.791		1717	885.286
468	1077.14		1718	829.791		1718	885.286
469	1077.14		1719	829.791		1719	885.815
470	1077.67		1720	829.791		1720	885.815
471	1077.67		1721	830.319		1721	885.815
472	1077.67		1722	830.319		1722	885.815
473	1077.67		1723	830.319		1723	885.815
474	1077.67		1724	830.848		1724	886.343
475	1078.2		1725	830.848		1725	886.872
476	1078.2		1726	830.848		1726	886.872
477	1078.2		1727	830.848		1727	886.872
478	1078.2		1728	831.376		1728	886.872
479	1078.2		1729	831.376		1729	886.872
480	1078.73		1730	831.376		1730	886.872
481	1078.73		1731	831.905		1731	887.4
482	1078.73		1732	831.905		1732	887.4
483	1078.73		1733	831.905		1733	887.4
484	1079.26		1734	831.905		1734	887.929
485	1079.26		1735	832.433		1735	887.929
486	1079.26		1736	832.433		1736	887.929
487	1079.26		1737	832.433		1737	887.929
488	1079.26		1738	832.433		1738	887.929
489	1079.26		1739	832.962		1739	888.457
490	1079.26		1740	832.962		1740	888.457
491	1079.78		1741	832.962		1741	888.986
492	1079.78		1742	832.962		1742	888.986
493	1079.78		1743	833.49		1743	888.986
494	1079.78		1744	833.49		1744	888.986
495	1079.78		1745	833.49		1745	888.986
496	1080.31		1746	833.49		1746	888.986
497	1080.31		1747	833.49		1747	889.514
498	1080.31		1748	833.49		1748	889.514
499	1080.31		1749	834.019		1749	889.514
500	1080.31		1750	834.019		1750	889.514
501	1080.31		1751	834.019		1751	889.514
502	1080.31		1752	834.547		1752	889.514
503	1080.84		1753	834.547		1753	890.043
504	1080.84		1754	834.547		1754	890.043
505	1081.37		1755	834.547		1755	890.043
506	1081.37		1756	834.547		1756	890.043
507	1081.37		1757	834.547		1757	890.571
508	1081.37		1758	835.076		1758	891.1
509	1081.9		1759	835.076		1759	891.1
510	1081.9		1760	835.076		1760	891.628
511	1081.9		1761	835.076		1761	891.628
512	1082.43		1762	835.604		1762	891.628
513	1082.43		1763	835.604		1763	891.628
514	1082.43		1764	836.133		1764	891.628
515	1082.43		1765	836.133		1765	891.628
516	1082.96		1766	836.133		1766	891.628
517	1082.96		1767	836.133		1767	891.628
518	1082.96		1768	836.133		1768	891.628
519	1082.96		1769	836.133		1769	892.157
520	1083.48		1770	836.661		1770	892.157
521	1083.48		1771	836.661		1771	892.157
522	1083.48		1772	836.661		1772	892.157
523	1083.48		1773	836.661		1773	892.685
524	1083.48		1774	837.19		1774	892.685
525	1083.48		1775	837.19		1775	892.685
526	1084.01		1776	837.19		1776	893.214
527	1084.01		1777	837.718		1777	893.214
528	1084.01		1778	837.718		1778	893.214
529	1084.54		1779	837.718		1779	893.214
530	1084.54		1780	837.718		1780	893.214
531	1084.54		1781	838.247		1781	893.214
532	1084.54		1782	838.776		1782	893.214
533	1084.54		1783	838.776		1783	893.743
534	1085.07		1784	838.776		1784	893.743
535	1085.6		1785	838.776		1785	893.743
536	1085.6		1786	838.776		1786	893.743
537	1086.13		1787	839.304		1787	893.743
538	1086.13		1788	839.304		1788	893.743
539	1086.13		1789	839.304		1789	894.271
540	1086.13		1790	839.833		1790	894.271
541	1086.13		1791	840.361		1791	894.271
542	1086.13		1792	840.361		1792	894.271
543	1086.13		1793	840.361		1793	894.271
544	1086.66		1794	840.361		1794	894.271
545	1086.66		1795	840.361		1795	894.8
546	1086.66		1796	840.361		1796	894.8
547	1086.66		1797	840.361		1797	894.8
548	1087.18		1798	840.89		1798	894.8
549	1087.18		1799	840.89		1799	894.8
550	1087.18		1800	840.89		1800	895.328
551	1087.71		1801	841.418		1801	895.328
552	1087.71		1802	841.418		1802	895.328
553	1087.71		1803	841.418		1803	895.328
554	1087.71		1804	841.418		1804	895.857
555	1087.71		1805	841.947		1805	895.857
556	1088.24		1806	841.947		1806	895.857
557	1088.24		1807	841.947		1807	895.857
558	1088.24		1808	841.947		1808	895.857
559	1088.77		1809	841.947		1809	896.385
560	1088.77		1810	842.475		1810	896.385
561	1088.77		1811	842.475		1811	896.385
562	1088.77		1812	842.475		1812	896.385
563	1088.77		1813	842.475		1813	896.385
564	1089.3		1814	842.475		1814	896.385
565	1089.3		1815	842.475		1815	896.385
566	1089.3		1816	843.004		1816	896.385
567	1089.3		1817	843.004		1817	897.442
568	1089.3		1818	843.004		1818	897.442
569	1089.3		1819	843.004		1819	897.442
570	1089.3		1820	843.004		1820	897.442
571	1089.83		1821	843.004		1821	897.442
572	1089.83		1822	843.004		1822	897.971
573	1089.83		1823	843.004		1823	897.971
574	1089.83		1824	843.004		1824	897.971
575	1090.36		1825	843.004		1825	897.971
576	1090.36		1826	843.532		1826	898.499
577	1090.36		1827	843.532		1827	898.499
578	1090.36		1828	844.061		1828	898.499
579	1090.36		1829	844.061		1829	898.499
580	1090.36		1830	844.061		1830	898.499
581	1090.36		1831	844.061		1831	899.028
582	1090.88		1832	844.589		1832	899.028
583	1090.88		1833	844.589		1833	899.028
584	1090.88		1834	844.589		1834	899.028
585	1090.88		1835	844.589		1835	899.028
586	1090.88		1836	844.589		1836	899.028
587	1091.41		1837	845.118		1837	899.556
588	1091.41		1838	845.118		1838	899.556
589	1091.41		1839	845.646		1839	899.556
590	1091.41		1840	845.646		1840	899.556
591	1091.41		1841	845.646		1841	899.556
592	1091.41		1842	846.175		1842	900.085
593	1091.41		1843	846.175		1843	900.085
594	1091.94		1844	846.175		1844	900.085
595	1091.94		1845	846.175		1845	900.085
596	1091.94		1846	846.703		1846	900.085
597	1091.94		1847	846.703		1847	900.613
598	1091.94		1848	846.703		1848	900.613
599	1092.47		1849	846.703		1849	900.613
600	1092.47		1850	846.703		1850	901.142
601	1092.47		1851	847.232		1851	901.142
602	1092.47		1852	847.232		1852	901.67
603	1093		1853	847.232		1853	901.67
604	1093		1854	847.232		1854	901.67
605	1093		1855	847.232		1855	901.67
606	1093		1856	847.232		1856	901.67
607	1093		1857	847.761		1857	901.67
608	1093.53		1858	847.761		1858	901.67
609	1094.06		1859	847.761		1859	902.199
610	1094.06		1860	847.761		1860	902.199
611	1094.58		1861	847.761		1861	902.199
612	1094.58		1862	847.761		1862	902.199
613	1094.58		1863	848.289		1863	902.199
614	1095.11		1864	848.289		1864	902.728
615	1095.11		1865	848.289		1865	902.728
616	1095.11		1866	848.289		1866	902.728
617	1095.64		1867	848.289		1867	903.256
618	1095.64		1868	848.818		1868	903.256
619	1095.64		1869	848.818		1869	903.256
620	1095.64		1870	848.818		1870	903.256
621	1096.17		1871	848.818		1871	903.785
622	1096.17		1872	849.346		1872	903.785
623	1096.17		1873	849.346		1873	903.785
624	1096.17		1874	849.346		1874	904.313
625	1096.17		1875	849.346		1875	904.313
626	1096.17		1876	849.346		1876	904.313
627	1096.17		1877	849.875		1877	904.313
628	1096.17		1878	849.875		1878	904.313
629	1096.17		1879	849.875		1879	904.313
630	1096.17		1880	849.875		1880	904.313
631	1096.7		1881	849.875		1881	904.313
632	1097.23		1882	849.875		1882	904.313
633	1097.23		1883	849.875		1883	904.842
634	1097.23		1884	849.875		1884	904.842
635	1097.23		1885	849.875		1885	904.842
636	1097.23		1886	850.403		1886	904.842
637	1097.75		1887	850.403		1887	905.37
638	1097.75		1888	850.403		1888	905.37
639	1097.75		1889	850.403		1889	905.37
640	1097.75		1890	850.932		1890	905.37
641	1097.75		1891	850.932		1891	905.899
642	1098.28		1892	851.46		1892	905.899
643	1098.81		1893	851.46		1893	905.899
644	1098.81		1894	851.46		1894	905.899
645	1098.81		1895	851.46		1895	905.899
646	1098.81		1896	851.46		1896	905.899
647	1098.81		1897	851.46		1897	905.899
648	1099.87		1898	851.46		1898	906.427
649	1100.4		1899	851.46		1899	906.427
650	1100.4		1900	851.989		1900	906.427
651	1100.93		1901	851.989		1901	906.427
652	1100.93		1902	851.989		1902	906.956
653	1100.93		1903	851.989		1903	906.956
654	1101.45		1904	851.989		1904	906.956
655	1101.45		1905	852.517		1905	907.484
656	1101.45		1906	852.517		1906	907.484
657	1101.45		1907	852.517		1907	908.013
658	1101.45		1908	852.517		1908	908.013
659	1101.45		1909	852.517		1909	908.013
660	1101.45		1910	852.517		1910	908.013
661	1101.98		1911	852.517		1911	908.541
662	1101.98		1912	853.046		1912	908.541
663	1101.98		1913	853.046		1913	908.541
664	1101.98		1914	853.046		1914	909.07
665	1101.98		1915	853.046		1915	909.598
666	1102.51		1916	853.046		1916	909.598
667	1102.51		1917	853.046		1917	909.598
668	1102.51		1918	853.574		1918	909.598
669	1103.04		1919	853.574		1919	909.598
670	1103.04		1920	853.574		1920	909.598
671	1103.04		1921	853.574		1921	910.127
672	1103.57		1922	854.103		1922	910.127
673	1103.57		1923	854.103		1923	910.127
674	1103.57		1924	854.103		1924	910.127
675	1104.1		1925	854.631		1925	910.655
676	1104.1		1926	854.631		1926	910.655
677	1104.1		1927	854.631		1927	910.655
678	1104.63		1928	855.16		1928	910.655
679	1104.63		1929	855.16		1929	910.655
680	1104.63		1930	855.16		1930	911.184
681	1104.63		1931	855.16		1931	911.184
682	1105.15		1932	855.16		1932	911.184
683	1105.15		1933	855.16		1933	911.184
684	1105.15		1934	855.16		1934	911.184
685	1105.68		1935	855.688		1935	911.713
686	1105.68		1936	855.688		1936	911.713
687	1105.68		1937	855.688		1937	911.713
688	1105.68		1938	855.688		1938	911.713
689	1105.68		1939	856.217		1939	911.713
690	1105.68		1940	856.217		1940	912.241
691	1106.21		1941	856.217		1941	912.241
692	1106.21		1942	856.217		1942	912.241
693	1106.21		1943	856.217		1943	912.241
694	1106.21		1944	856.217		1944	912.241
695	1106.21		1945	856.746		1945	912.77
696	1106.21		1946	856.746		1946	912.77
697	1106.21		1947	856.746		1947	912.77
698	1106.21		1948	856.746		1948	912.77
699	1106.21		1949	856.746		1949	913.298
700	1106.74		1950	856.746		1950	913.298
701	1106.74		1951	856.746		1951	913.298
702	1106.74		1952	856.746		1952	913.298
703	1106.74		1953	857.274		1953	913.298
704	1106.74		1954	857.274		1954	913.298
705	1106.74		1955	857.274		1955	913.298
706	1106.74		1956	857.274		1956	913.827
707	1107.27		1957	857.274		1957	913.827
708	1107.27		1958	857.803		1958	913.827
709	1107.27		1959	858.86		1959	913.827
710	1107.8		1960	858.86		1960	913.827
711	1107.8		1961	859.388		1961	914.355
712	1107.8		1962	859.388		1962	914.355
713	1107.8		1963	859.388		1963	914.355
714	1107.8		1964	859.388		1964	914.355
715	1107.8		1965	859.917		1965	914.355
716	1108.33		1966	859.917		1966	914.884
717	1108.33		1967	859.917		1967	914.884
718	1108.33		1968	859.917		1968	914.884
719	1108.33		1969	860.445		1969	915.412
720	1108.85		1970	860.445		1970	915.412
721	1108.85		1971	860.445		1971	915.412
722	1108.85		1972	860.445		1972	915.941
723	1108.85		1973	860.445		1973	915.941
724	1108.85		1974	860.445		1974	915.941
725	1108.85		1975	860.445		1975	915.941
726	1108.85		1976	860.974		1976	916.469
727	1109.38		1977	860.974		1977	916.469
728	1109.38		1978	860.974		1978	916.469
729	1109.38		1979	860.974		1979	916.469
730	1109.38		1980	860.974		1980	916.998
731	1109.38		1981	861.502		1981	916.998
732	1109.91		1982	861.502		1982	916.998
733	1109.91		1983	861.502		1983	916.998
734	1109.91		1984	861.502		1984	917.526
735	1110.44		1985	862.031		1985	917.526
736	1110.44		1986	862.031		1986	917.526
737	1110.44		1987	862.031		1987	917.526
738	1110.97		1988	862.559		1988	917.526
739	1110.97		1989	862.559		1989	917.526
740	1110.97		1990	862.559		1990	917.526
741	1111.5		1991	862.559		1991	917.526
742	1111.5		1992	862.559		1992	917.526
743	1111.5		1993	863.088		1993	918.055
744	1111.5		1994	863.088		1994	918.055
745	1111.5		1995	863.088		1995	918.055
746	1112.03		1996	863.088		1996	918.055
747	1112.03		1997	863.088		1997	918.055
748	1112.55		1998	863.616		1998	918.583
749	1112.55		1999	863.616		1999	918.583
[truncated: 13,239 more rows]

## Sheet: PLA
CON			P-MAL			P-MAL LpWJL
1	301.262		1	300.733		1	300.733			CON	P-MAL	P-MAL LpWJL
2	301.79		2	300.733		2	302.847		<1000	1506	1906	1794
3	301.79		3	301.79		3	304.961		1000-2000	4802	5158	5521
4	312.889		4	302.319		4	305.49		2000-3000	3879	2370	3005
5	313.418		5	302.847		5	309.718		>3000	1476	662	989
6	315.003		6	303.904		6	310.247		Total (#)	11663	10096	11309
7	315.532		7	304.961		7	311.304
8	318.174		8	307.075		8	311.832			CON	P-MAL	P-MAL LpWJL
9	319.232		9	307.604		9	318.703		<1000	12.9126	18.8788	15.8635
10	320.289		10	307.604		10	319.232		1000-2000	41.1729	51.0895	48.8195
11	323.46		11	308.132		11	319.232		2000-3000	33.259	23.4746	26.5718
12	323.46		12	308.661		12	319.76		>3000	12.6554	6.55705	8.74525
13	329.274		13	309.718		13	321.874		Total (%)	100	100	100
14	330.859		14	311.304		14	322.931
15	332.445		15	313.418		15	324.517
16	333.502		16	313.418		16	324.517
17	335.087		17	315.003		17	325.574
18	335.616		18	315.003		18	327.688
19	336.673		19	317.646		19	328.217
20	342.487		20	320.817		20	328.217
21	343.544		21	322.931		21	331.916
22	345.658		22	323.46		22	334.559
23	346.186		23	323.46		23	336.673
24	346.715		24	323.46		24	338.259
25	349.886		25	324.517		25	338.787
26	350.943		26	325.574		26	339.316
27	351.472		27	327.159		27	339.316
28	360.985		28	328.217		28	340.373
29	361.514		29	331.916		29	341.958
30	362.042		30	331.916		30	342.487
31	362.571		31	332.973		31	342.487
32	362.571		32	334.03		32	344.072
33	363.099		33	334.03		33	344.072
34	364.156		34	334.03		34	346.186
35	376.313		35	334.559		35	348.301
36	376.841		36	336.673		36	349.358
37	381.069		37	336.673		37	350.415
38	381.069		38	337.202		38	350.415
39	381.069		39	337.73		39	351.472
40	381.069		40	340.373		40	352
41	383.184		41	342.487		41	353.586
42	384.241		42	343.015		42	354.643
43	386.355		43	343.544		43	358.871
44	387.412		44	344.072		44	359.928
45	388.469		45	345.129		45	360.985
46	388.469		46	345.658		46	364.685
47	389.526		47	346.186		47	365.214
48	391.111		48	348.301		48	365.214
49	392.169		49	352.529		49	365.742
50	395.868		50	353.057		50	365.742
51	396.397		51	355.7		51	366.271
52	396.925		52	356.229		52	367.328
53	397.982		53	356.757		53	378.427
54	403.268		54	356.757		54	383.184
55	403.796		55	357.286		55	383.184
56	403.796		56	357.286		56	383.712
57	403.796		57	358.343		57	384.769
58	407.496		58	360.457		58	386.883
59	408.024		59	364.156		59	387.94
60	409.081		60	364.156		60	392.697
61	413.838		61	364.156		61	393.754
62	415.424		62	364.685		62	393.754
63	415.424		63	366.799		63	394.811
64	417.538		64	366.799		64	395.34
65	420.709		65	366.799		65	395.34
66	421.766		66	367.856		66	396.397
67	423.352		67	368.913		67	401.154
68	426.523		68	371.027		68	401.154
69	428.108		69	372.084		69	402.211
70	428.108		70	372.084		70	402.211
71	428.637		71	372.613		71	404.325
72	435.508		72	373.67		72	406.439
73	435.508		73	374.727		73	407.496
74	435.508		74	376.313		74	408.553
75	438.679		75	376.313		75	411.196
76	440.265		76	376.841		76	412.781
77	440.793		77	376.841		77	414.895
78	441.85		78	378.955		78	416.481
79	443.964		79	379.484		79	418.066
80	443.964		80	380.012		80	419.123
81	447.136		81	380.541		81	419.123
82	449.778		82	381.069		82	425.466
83	450.307		83	381.069		83	427.051
84	450.307		84	382.126		84	427.051
85	454.006		85	382.126		85	427.051
86	454.535		86	382.655		86	427.051
87	456.121		87	385.826		87	428.108
88	458.763		88	388.469		88	431.808
89	467.748		89	388.469		89	433.394
90	469.334		90	391.111		90	433.922
91	469.862		91	393.226		91	435.508
92	469.862		92	393.226		92	439.736
93	471.448		93	395.34		93	442.379
94	471.976		94	395.868		94	442.907
95	474.091		95	396.397		95	443.436
96	474.091		96	398.511		96	446.607
97	474.619		97	400.625		97	451.364
98	475.676		98	401.154		98	451.892
99	484.133		99	402.211		99	452.949
100	484.661		100	402.739		100	456.121
101	488.889		101	402.739		101	457.706
102	489.418		102	403.268		102	461.934
103	489.946		103	403.268		103	463.52
104	489.946		104	407.496		104	464.048
105	493.646		105	410.139		105	466.163
106	496.289		106	412.253		106	470.391
107	498.403		107	413.31		107	475.676
108	498.931		108	418.066		108	477.79
109	499.46		109	420.181		109	480.961
110	499.988		110	420.181		110	482.018
111	499.988		111	422.823		111	483.604
112	501.045		112	422.823		112	484.661
113	501.574		113	423.352		113	486.247
114	502.631		114	423.352		114	486.775
115	506.859		115	423.352		115	487.832
116	509.502		116	423.88		116	488.889
117	510.03		117	425.994		117	488.889
118	511.088		118	427.051		118	489.418
119	512.145		119	429.166		119	489.418
120	513.73		120	429.166		120	491.003
121	514.787		121	429.166		121	491.532
122	519.544		122	430.223		122	491.532
123	521.13		123	432.337		123	491.532
124	522.187		124	432.865		124	492.589
125	522.715		125	432.865		125	493.118
126	524.301		126	434.979		126	493.646
127	526.415		127	439.208		127	494.175
128	527.472		128	443.436		128	494.703
129	528		129	443.436		129	496.817
130	528		130	443.436		130	497.346
131	529.058		131	445.021		131	504.745
132	529.586		132	445.55		132	506.331
133	530.643		133	446.078		133	507.388
134	532.229		134	446.607		134	507.388
135	532.757		135	447.136		135	514.259
136	532.757		136	448.193		136	514.787
137	535.928		137	448.721		137	518.487
138	537.514		138	449.25		138	519.015
139	539.628		139	450.307		139	519.544
140	541.742		140	452.421		140	519.544
141	544.385		141	452.421		141	520.073
142	545.442		142	452.949		142	520.601
143	546.499		143	456.121		143	521.658
144	547.028		144	457.706		144	522.187
145	548.085		145	458.763		145	524.301
146	552.313		146	458.763		146	525.886
147	556.541		147	459.292		147	531.172
148	557.07		148	459.82		148	531.7
149	557.598		149	459.82		149	531.7
150	557.598		150	460.349		150	532.757
151	558.127		151	460.877		151	533.814
152	558.655		152	463.52		152	533.814
153	559.184		153	464.577		153	533.814
154	562.883		154	465.106		154	534.343
155	563.412		155	465.106		155	535.4
156	564.998		156	466.163		156	535.928
157	566.583		157	467.748		157	536.985
158	567.64		158	469.334		158	538.043
159	568.697		159	469.862		159	538.043
160	570.283		160	469.862		160	539.1
161	570.283		161	470.919		161	540.157
162	570.283		162	472.505		162	541.214
163	570.811		163	473.033		163	542.271
164	571.34		164	474.091		164	543.328
165	571.34		165	476.205		165	543.856
166	571.34		166	477.79		166	544.385
167	572.397		167	479.904		167	544.913
168	572.925		168	480.961		168	544.913
169	575.568		169	481.49		169	547.556
170	576.097		170	481.49		170	547.556
171	576.625		171	482.547		171	548.085
172	576.625		172	483.076		172	549.142
173	577.154		173	483.604		173	549.142
174	577.682		174	484.133		174	550.199
175	578.739		175	485.718		175	551.256
176	579.268		176	486.247		176	552.841
177	580.853		177	487.304		177	553.37
178	581.382		178	487.304		178	553.898
179	585.082		179	487.832		179	556.013
180	585.61		180	492.589		180	556.541
181	585.61		181	492.589		181	557.598
182	585.61		182	492.589		182	558.127
183	586.667		183	494.703		183	559.712
184	586.667		184	495.232		184	560.769
185	588.781		185	496.289		185	560.769
186	590.367		186	496.289		186	560.769
187	590.895		187	497.346		187	563.94
188	591.424		188	498.403		188	567.64
189	591.952		189	498.931		189	568.169
190	592.481		190	499.988		190	568.697
191	593.01		191	501.574		191	569.754
192	593.538		192	501.574		192	570.283
193	593.538		193	502.631		193	570.811
194	593.538		194	503.688		194	571.34
195	593.538		195	504.745		195	571.34
196	595.124		196	506.331		196	571.34
197	595.124		197	506.859		197	573.982
198	595.124		198	506.859		198	573.982
199	595.124		199	506.859		199	574.511
200	597.238		200	508.445		200	576.097
201	597.766		201	508.973		201	576.625
202	600.409		202	508.973		202	578.739
203	600.937		203	510.03		203	578.739
204	600.937		204	511.088		204	579.268
205	601.466		205	511.088		205	579.796
206	603.58		206	511.088		206	581.382
207	604.109		207	512.673		207	581.91
208	604.109		208	513.73		208	581.91
209	604.637		209	515.316		209	582.439
210	608.337		210	515.844		210	583.496
211	608.337		211	516.373		211	584.025
212	608.865		212	516.901		212	584.553
213	609.394		213	516.901		213	586.667
214	609.922		214	517.958		214	587.196
215	610.451		215	518.487		215	588.253
216	613.094		216	518.487		216	588.781
217	614.151		217	518.487		217	589.31
218	614.151		218	519.544		218	589.31
219	615.736		219	521.13		219	589.838
220	616.265		220	522.187		220	589.838
221	616.793		221	523.244		221	590.895
222	616.793		222	525.358		222	591.424
223	617.322		223	526.943		223	592.481
224	617.322		224	529.058		224	593.538
225	617.322		225	529.586		225	593.538
226	617.85		226	530.115		226	594.067
227	618.907		227	531.7		227	594.595
228	619.965		228	531.7		228	595.652
229	621.022		229	533.286		229	595.652
230	622.079		230	533.814		230	596.181
231	623.136		231	534.343		231	596.709
232	623.664		232	535.4		232	596.709
233	627.364		233	535.4		233	597.238
234	627.364		234	536.457		234	597.238
235	627.892		235	538.571		235	597.766
236	627.892		236	538.571		236	597.766
237	628.421		237	538.571		237	597.766
238	629.478		238	538.571		238	599.352
239	630.007		239	538.571		239	599.88
240	630.535		240	539.1		240	599.88
241	631.064		241	539.1		241	601.995
242	631.592		242	539.628		242	603.052
243	632.649		243	539.628		243	604.109
244	632.649		244	540.157		244	604.637
245	633.178		245	541.214		245	605.166
246	633.178		246	542.271		246	605.166
247	633.706		247	542.271		247	605.166
248	634.763		248	542.799		248	605.166
249	637.406		249	543.328		249	605.694
250	637.935		250	543.328		250	605.694
251	640.049		251	547.028		251	606.223
252	640.049		252	548.613		252	606.751
253	640.577		253	548.613		253	606.751
254	641.106		254	549.67		254	607.28
255	641.106		255	550.727		255	607.28
256	643.22		256	550.727		256	607.808
257	643.748		257	550.727		257	607.808
258	643.748		258	551.784		258	607.808
259	643.748		259	552.841		259	608.865
260	643.748		260	553.898		260	609.394
261	644.277		261	554.427		261	609.394
262	644.277		262	554.427		262	609.922
263	645.334		263	554.427		263	610.98
264	646.391		264	555.484		264	611.508
265	647.977		265	555.484		265	613.094
266	647.977		266	556.013		266	613.622
267	648.505		267	557.598		267	613.622
268	648.505		268	558.655		268	614.151
269	650.619		269	558.655		269	614.679
270	651.148		270	559.184		270	616.793
271	651.676		271	559.184		271	616.793
272	651.676		272	559.184		272	616.793
273	652.733		273	559.184		273	617.322
274	652.733		274	559.184		274	619.965
275	653.262		275	559.184		275	622.079
276	653.79		276	559.712		276	622.607
277	654.319		277	559.712		277	622.607
278	654.847		278	560.241		278	623.136
279	655.376		279	561.298		279	623.136
280	655.904		280	561.298		280	625.25
281	655.904		281	561.298		281	625.778
282	656.433		282	561.298		282	626.835
283	656.962		283	561.826		283	626.835
284	656.962		284	562.883		284	627.892
285	658.019		285	564.469		285	628.421
286	658.019		286	564.998		286	628.421
287	658.547		287	564.998		287	628.421
288	659.604		288	565.526		288	629.478
289	659.604		289	566.055		289	629.478
290	660.661		290	567.112		290	630.007
291	661.19		291	567.112		291	631.064
292	662.775		292	567.112		292	631.064
293	662.775		293	568.169		293	633.178
294	663.304		294	570.283		294	633.706
295	663.304		295	570.283		295	634.235
296	663.832		296	570.283		296	634.235
297	664.361		297	571.34		297	635.292
298	664.889		298	571.34		298	635.82
299	664.889		299	573.454		299	635.82
300	664.889		300	575.04		300	636.349
301	664.889		301	575.568		301	636.349
302	665.947		302	576.625		302	636.877
303	667.004		303	577.154		303	637.406
304	667.004		304	577.682		304	637.406
305	667.532		305	579.268		305	637.935
306	669.646		306	579.796		306	638.992
307	670.703		307	579.796		307	640.049
308	671.232		308	580.325		308	640.049
309	671.232		309	581.91		309	640.049
310	672.289		310	582.439		310	641.106
311	672.289		311	583.496		311	641.106
312	673.874		312	584.025		312	642.691
313	673.874		313	585.082		313	642.691
314	674.932		314	585.61		314	643.748
315	674.932		315	586.139		315	643.748
316	675.46		316	586.667		316	644.277
317	675.46		317	587.196		317	644.805
318	675.989		318	588.253		318	644.805
319	677.046		319	589.838		319	644.805
320	679.16		320	590.895		320	646.391
321	679.16		321	591.424		321	646.919
322	679.16		322	591.952		322	646.919
323	679.16		323	593.01		323	646.919
324	680.217		324	593.538		324	647.448
325	680.217		325	594.067		325	647.448
326	680.217		326	594.595		326	647.448
327	680.217		327	595.652		327	647.977
328	680.745		328	597.766		328	648.505
329	681.274		329	598.823		329	649.562
330	681.274		330	598.823		330	649.562
331	681.802		331	599.352		331	651.676
332	681.802		332	599.352		332	651.676
333	681.802		333	599.88		333	651.676
334	682.331		334	600.409		334	651.676
335	682.331		335	600.937		335	652.205
336	682.331		336	601.466		336	652.733
337	683.917		337	601.995		337	654.319
338	684.445		338	603.052		338	654.847
339	684.974		339	603.052		339	655.904
340	686.031		340	603.052		340	656.962
341	686.559		341	604.109		341	658.019
342	687.088		342	604.109		342	658.019
343	687.088		343	604.637		343	658.019
344	689.73		344	605.694		344	658.019
345	690.259		345	606.223		345	658.547
346	691.844		346	606.751		346	658.547
347	691.844		347	607.28		347	659.604
348	691.844		348	607.28		348	659.604
349	692.373		349	608.337		349	661.19
350	692.373		350	608.337		350	661.19
351	692.902		351	609.394		351	661.718
352	693.43		352	609.922		352	661.718
353	693.959		353	609.922		353	662.775
354	693.959		354	609.922		354	663.304
355	694.487		355	610.451		355	664.361
356	697.13		356	610.98		356	664.361
357	698.187		357	611.508		357	665.418
358	699.772		358	611.508		358	665.418
359	700.301		359	611.508		359	665.947
360	700.829		360	612.565		360	666.475
361	700.829		361	612.565		361	668.061
362	700.829		362	612.565		362	668.589
363	701.358		363	612.565		363	669.118
364	701.887		364	613.094		364	669.646
365	701.887		365	614.679		365	669.646
366	702.415		366	615.208		366	669.646
367	702.944		367	615.736		367	670.175
368	703.472		368	616.265		368	670.703
369	703.472		369	616.265		369	671.232
370	704.529		370	617.322		370	671.232
371	704.529		371	617.85		371	672.817
372	704.529		372	619.436		372	673.346
373	706.115		373	619.436		373	673.874
374	706.115		374	620.493		374	674.403
375	708.229		375	620.493		375	674.403
376	708.757		376	621.022		376	677.046
377	709.814		377	621.55		377	677.046
378	710.343		378	621.55		378	677.046
379	711.4		379	622.079		379	677.574
380	711.4		380	622.607		380	678.103
381	711.4		381	622.607		381	678.103
382	712.986		382	623.136		382	678.631
383	712.986		383	623.664		383	678.631
384	713.514		384	624.721		384	678.631
385	713.514		385	624.721		385	678.631
386	713.514		386	624.721		386	679.16
387	714.043		387	625.25		387	679.16
388	715.1		388	626.307		388	679.16
389	715.1		389	626.307		389	679.16
390	715.628		390	626.835		390	679.688
391	715.628		391	627.364		391	679.688
392	716.685		392	627.364		392	679.688
393	717.214		393	627.892		393	680.217
394	717.214		394	627.892		394	680.217
395	717.214		395	628.421		395	680.745
396	717.214		396	628.95		396	681.802
397	717.742		397	628.95		397	682.331
398	717.742		398	628.95		398	682.331
399	717.742		399	629.478		399	682.331
400	718.271		400	629.478		400	682.859
401	718.271		401	630.007		401	683.388
402	718.799		402	630.007		402	683.917
403	718.799		403	630.007		403	684.445
404	719.328		404	630.535		404	685.502
405	719.856		405	630.535		405	685.502
406	720.385		406	631.064		406	686.031
407	720.914		407	631.064		407	686.559
408	721.971		408	631.064		408	687.088
409	721.971		409	631.592		409	687.088
410	721.971		410	632.121		410	687.616
411	722.499		411	632.121		411	687.616
412	722.499		412	632.649		412	688.145
413	723.028		413	633.706		413	688.145
414	723.028		414	634.235		414	688.673
415	723.028		415	635.292		415	688.673
416	723.028		416	635.82		416	688.673
417	723.028		417	636.349		417	690.259
418	724.613		418	636.349		418	690.787
419	725.142		419	636.349		419	691.844
420	725.142		420	636.877		420	691.844
421	725.142		421	636.877		421	691.844
422	725.142		422	637.935		422	691.844
423	725.67		423	637.935		423	692.373
424	725.67		424	638.463		424	692.373
425	725.67		425	638.992		425	692.902
426	726.727		426	639.52		426	692.902
427	726.727		427	639.52		427	692.902
428	727.256		428	639.52		428	693.959
429	727.256		429	639.52		429	694.487
430	727.784		430	640.577		430	694.487
431	727.784		431	641.106		431	694.487
432	728.313		432	642.163		432	695.544
433	728.841		433	642.163		433	695.544
434	729.37		434	642.691		434	695.544
435	729.37		435	644.277		435	696.073
436	729.37		436	644.277		436	696.073
437	729.899		437	645.334		437	697.13
438	729.899		438	645.862		438	697.658
439	730.427		439	645.862		439	698.187
440	731.484		440	645.862		440	698.187
441	731.484		441	646.391		441	699.772
442	732.013		442	646.391		442	699.772
443	732.013		443	646.391		443	700.301
444	732.541		444	646.391		444	700.301
445	732.541		445	647.448		445	700.301
446	733.07		446	647.977		446	701.358
447	733.07		447	648.505		447	701.358
448	734.127		448	649.034		448	701.887
449	735.184		449	649.562		449	702.944
450	735.184		450	650.091		450	703.472
451	736.241		451	650.091		451	704.001
452	736.241		452	650.091		452	704.529
453	736.769		453	652.205		453	705.586
454	736.769		454	652.205		454	705.586
455	737.298		455	652.733		455	705.586
456	737.826		456	653.262		456	705.586
457	738.355		457	654.847		457	707.172
458	738.355		458	654.847		458	707.7
459	738.884		459	654.847		459	708.757
460	738.884		460	655.376		460	709.286
461	738.884		461	655.904		461	709.814
462	738.884		462	656.433		462	709.814
463	739.412		463	656.962		463	710.343
464	739.412		464	657.49		464	710.343
465	740.469		465	657.49		465	710.872
466	740.469		466	658.019		466	711.929
467	740.469		467	658.019		467	712.986
468	740.469		468	659.076		468	713.514
469	741.526		469	659.604		469	713.514
470	742.055		470	660.133		470	713.514
471	742.583		471	660.133		471	714.043
472	743.64		472	660.133		472	714.043
473	744.697		473	660.661		473	714.043
474	745.226		474	660.661		474	714.043
475	745.226		475	661.19		475	714.043
476	745.754		476	661.19		476	714.043
477	745.754		477	661.718		477	714.043
478	745.754		478	662.247		478	714.043
479	746.283		479	663.304		479	714.571
480	746.283		480	663.832		480	714.571
481	746.283		481	663.832		481	715.1
482	746.811		482	664.361		482	715.628
483	747.34		483	664.361		483	715.628
484	747.34		484	664.361		484	716.157
485	747.869		485	664.889		485	716.157
486	747.869		486	665.418		486	716.157
487	747.869		487	665.418		487	716.685
488	748.926		488	665.418		488	717.214
489	749.983		489	665.947		489	717.214
490	749.983		490	665.947		490	717.214
491	751.04		491	666.475		491	717.742
492	751.04		492	666.475		492	718.799
493	751.568		493	666.475		493	718.799
494	752.097		494	667.004		494	719.328
495	752.097		495	667.004		495	719.856
496	752.097		496	667.004		496	720.385
497	752.625		497	667.532		497	720.914
498	752.625		498	667.532		498	720.914
499	753.154		499	668.061		499	720.914
500	753.154		500	668.589		500	721.442
501	753.682		501	669.646		501	721.971
502	753.682		502	670.703		502	721.971
503	755.268		503	671.232		503	721.971
504	755.268		504	671.232		504	722.499
505	755.796		505	672.289		505	722.499
506	756.325		506	672.289		506	723.028
507	756.325		507	672.817		507	723.028
508	756.325		508	673.346		508	723.028
509	756.854		509	673.874		509	723.556
510	756.854		510	673.874		510	723.556
511	757.382		511	674.932		511	723.556
512	757.382		512	674.932		512	723.556
513	757.911		513	674.932		513	724.085
514	758.439		514	675.46		514	724.085
515	758.439		515	675.46		515	725.142
516	758.439		516	675.46		516	725.142
517	758.968		517	675.989		517	725.67
518	758.968		518	675.989		518	725.67
519	758.968		519	675.989		519	726.199
520	759.496		520	676.517		520	726.199
521	760.025		521	677.046		521	726.727
522	760.553		522	677.046		522	727.256
523	761.082		523	677.574		523	727.256
524	762.139		524	677.574		524	727.256
525	762.139		525	678.103		525	728.313
526	762.139		526	678.631		526	728.841
527	762.667		527	679.16		527	728.841
528	762.667		528	680.217		528	729.37
529	763.724		529	680.217		529	729.37
530	763.724		530	680.745		530	729.899
531	764.253		531	681.802		531	729.899
532	764.781		532	681.802		532	730.427
533	765.839		533	681.802		533	730.956
534	766.367		534	682.331		534	730.956
535	766.367		535	682.331		535	731.484
536	766.367		536	682.859		536	731.484
537	766.367		537	682.859		537	732.541
538	766.367		538	683.388		538	732.541
539	766.896		539	683.388		539	733.07
540	767.424		540	683.388		540	733.598
541	767.424		541	683.917		541	734.127
542	767.953		542	683.917		542	734.127
543	767.953		543	684.974		543	734.655
544	767.953		544	685.502		544	734.655
545	767.953		545	685.502		545	734.655
546	768.481		546	686.031		546	735.184
547	769.01		547	686.031		547	735.184
548	769.01		548	687.088		548	735.184
549	769.01		549	687.616		549	735.184
550	769.538		550	688.145		550	735.712
551	770.595		551	688.145		551	735.712
552	770.595		552	688.145		552	735.712
553	771.652		553	688.673		553	735.712
554	771.652		554	689.202		554	736.241
555	771.652		555	689.202		555	736.241
556	771.652		556	689.202		556	736.241
557	771.652		557	690.259		557	736.769
558	771.652		558	690.259		558	737.298
559	772.181		559	690.787		559	737.298
560	773.238		560	690.787		560	737.826
561	773.238		561	690.787		561	738.355
562	773.238		562	690.787		562	738.355
563	773.766		563	690.787		563	739.412
564	773.766		564	690.787		564	739.941
565	773.766		565	691.316		565	739.941
566	774.295		566	691.316		566	740.469
567	774.295		567	691.844		567	740.469
568	774.824		568	691.844		568	740.469
569	775.352		569	692.373		569	740.998
570	775.352		570	692.902		570	742.055
571	776.409		571	692.902		571	742.583
572	776.409		572	693.43		572	742.583
573	776.938		573	693.43		573	743.112
574	777.466		574	693.43		574	743.112
575	777.466		575	694.487		575	743.64
576	777.995		576	694.487		576	743.64
577	779.052		577	694.487		577	743.64
578	779.052		578	695.016		578	743.64
579	779.052		579	696.073		579	743.64
580	779.052		580	696.073		580	745.226
581	779.58		581	696.601		581	745.754
582	779.58		582	697.13		582	745.754
583	780.109		583	697.13		583	745.754
584	780.637		584	697.13		584	746.283
585	780.637		585	697.13		585	746.283
586	781.166		586	697.658		586	746.811
587	781.166		587	698.187		587	746.811
588	781.694		588	698.715		588	747.869
589	781.694		589	698.715		589	748.926
590	781.694		590	699.244		590	748.926
591	782.223		591	699.244		591	749.454
592	782.751		592	700.301		592	749.454
593	782.751		593	700.301		593	749.454
594	783.28		594	700.829		594	749.983
595	783.809		595	700.829		595	749.983
596	783.809		596	700.829		596	750.511
597	783.809		597	701.358		597	751.04
598	784.337		598	701.887		598	751.04
599	784.337		599	701.887		599	751.04
600	784.866		600	702.944		600	751.04
601	784.866		601	704.001		601	751.04
602	785.394		602	704.001		602	751.568
603	785.394		603	704.001		603	751.568
604	785.923		604	704.529		604	751.568
605	786.98		605	704.529		605	752.097
606	787.508		606	705.058		606	752.097
607	788.565		607	705.586		607	752.625
608	788.565		608	705.586		608	753.154
609	789.094		609	705.586		609	754.211
610	789.094		610	705.586		610	755.268
611	789.622		611	705.586		611	755.268
612	789.622		612	706.115		612	755.268
613	790.151		613	706.115		613	755.796
614	790.151		614	706.643		614	756.325
615	790.151		615	707.172		615	756.854
616	791.208		616	707.172		616	756.854
617	791.736		617	707.7		617	756.854
618	791.736		618	708.229		618	756.854
619	792.265		619	708.757		619	756.854
620	792.265		620	709.814		620	756.854
621	793.322		621	710.343		621	757.382
622	793.322		622	710.343		622	757.911
623	793.322		623	710.343		623	758.439
624	793.851		624	710.872		624	758.968
625	794.379		625	711.4		625	759.496
626	794.908		626	711.929		626	759.496
627	796.493		627	711.929		627	759.496
628	796.493		628	712.457		628	760.025
629	797.55		629	712.986		629	760.025
630	798.607		630	713.514		630	760.025
631	798.607		631	713.514		631	761.082
632	799.136		632	713.514		632	761.082
633	799.136		633	713.514		633	761.082
634	799.664		634	713.514		634	761.61
635	799.664		635	714.043		635	762.667
636	799.664		636	714.571		636	762.667
637	800.193		637	715.1		637	762.667
638	800.721		638	715.1		638	763.724
639	801.778		639	715.1		639	763.724
640	801.778		640	715.628		640	764.253
641	801.778		641	716.157		641	765.31
642	802.307		642	716.157		642	765.31
643	802.307		643	717.214		643	765.31
644	802.836		644	717.214		644	765.31
645	802.836		645	717.214		645	765.31
646	803.364		646	718.799		646	765.31
647	803.364		647	718.799		647	766.367
648	803.364		648	718.799		648	766.367
649	803.893		649	718.799		649	766.367
650	803.893		650	719.328		650	766.896
651	804.421		651	719.856		651	766.896
652	804.95		652	719.856		652	766.896
653	805.478		653	719.856		653	766.896
654	806.007		654	720.385		654	766.896
655	806.007		655	720.385		655	767.424
656	806.535		656	720.914		656	767.424
657	806.535		657	721.442		657	768.481
658	806.535		658	721.442		658	769.01
659	807.064		659	721.442		659	769.01
660	807.064		660	721.442		660	769.538
661	807.592		661	721.971		661	770.595
662	807.592		662	723.028		662	771.652
663	807.592		663	723.028		663	772.181
664	807.592		664	723.556		664	772.181
665	808.121		665	723.556		665	772.709
666	808.121		666	723.556		666	772.709
667	809.178		667	724.085		667	773.238
668	809.706		668	724.085		668	773.238
669	809.706		669	724.085		669	773.766
670	810.235		670	724.085		670	773.766
671	811.292		671	724.085		671	773.766
672	811.292		672	724.613		672	774.295
673	811.821		673	724.613		673	774.824
674	811.821		674	725.142		674	774.824
675	811.821		675	726.199		675	774.824
676	812.349		676	726.199		676	774.824
677	812.349		677	726.727		677	774.824
678	813.406		678	727.784		678	774.824
679	813.406		679	727.784		679	775.352
680	814.463		680	728.313		680	775.881
681	814.463		681	728.313		681	775.881
682	814.992		682	728.841		682	775.881
683	814.992		683	728.841		683	776.409
684	814.992		684	729.899		684	776.938
685	815.52		685	730.427		685	776.938
686	817.106		686	730.956		686	777.466
687	817.106		687	731.484		687	777.466
688	818.163		688	731.484		688	777.466
689	818.163		689	732.013		689	778.523
690	818.163		690	732.013		690	778.523
691	818.691		691	732.541		691	778.523
692	818.691		692	733.07		692	779.052
693	818.691		693	733.598		693	779.58
694	819.22		694	734.127		694	779.58
695	819.748		695	734.655		695	780.109
696	820.277		696	735.184		696	780.109
697	820.806		697	735.712		697	780.109
698	821.863		698	735.712		698	780.109
699	821.863		699	736.241		699	780.637
700	821.863		700	736.241		700	781.166
701	821.863		701	736.241		701	781.694
702	821.863		702	737.298		702	782.751
703	822.391		703	737.298		703	783.28
704	822.92		704	737.298		704	784.866
705	823.448		705	738.355		705	784.866
706	823.448		706	738.355		706	785.394
707	823.448		707	738.884		707	785.923
708	823.448		708	739.412		708	785.923
709	823.977		709	739.412		709	786.451
710	824.505		710	739.941		710	786.451
711	825.034		711	739.941		711	786.451
712	825.034		712	739.941		712	786.451
713	825.034		713	739.941		713	786.98
714	825.034		714	739.941		714	787.508
715	825.562		715	739.941		715	787.508
716	826.091		716	740.469		716	787.508
717	826.091		717	740.998		717	787.508
718	826.619		718	740.998		718	788.037
719	827.148		719	742.055		719	788.037
720	827.148		720	742.055		720	788.565
721	827.148		721	742.583		721	788.565
722	827.148		722	742.583		722	788.565
723	827.676		723	742.583		723	788.565
724	827.676		724	743.64		724	789.094
725	828.205		725	743.64		725	789.094
726	828.205		726	744.169		726	789.094
727	828.733		727	744.169		727	789.094
728	829.262		728	744.697		728	789.622
729	829.262		729	744.697		729	789.622
730	829.791		730	744.697		730	789.622
731	829.791		731	744.697		731	790.679
732	829.791		732	745.226		732	790.679
733	830.319		733	745.226		733	791.736
734	830.848		734	745.754		734	792.265
735	831.376		735	746.283		735	792.265
736	831.905		736	746.283		736	792.265
737	831.905		737	746.811		737	792.793
738	832.962		738	747.34		738	792.793
739	832.962		739	747.869		739	792.793
740	832.962		740	747.869		740	792.793
741	832.962		741	749.983		741	793.322
742	833.49		742	751.04		742	793.322
743	833.49		743	751.568		743	793.851
744	834.019		744	752.097		744	793.851
745	834.019		745	752.097		745	794.379
746	834.019		746	752.097		746	794.379
747	834.019		747	752.625		747	794.379
748	834.547		748	752.625		748	794.908
749	834.547		749	752.625		749	794.908
750	834.547		750	753.154		750	794.908
751	834.547		751	753.682		751	795.436
752	834.547		752	753.682		752	795.436
753	835.076		753	753.682		753	795.965
754	835.076		754	753.682		754	795.965
755	835.604		755	753.682		755	796.493
756	835.604		756	754.211		756	796.493
757	836.661		757	754.211		757	796.493
758	837.19		758	754.211		758	796.493
759	837.19		759	754.739		759	797.022
760	837.19		760	755.796		760	797.022
761	837.19		761	756.854		761	798.079
762	837.718		762	756.854		762	798.607
763	838.247		763	756.854		763	799.136
764	839.304		764	756.854		764	799.136
765	839.304		765	757.382		765	799.136
766	839.304		766	757.382		766	799.664
767	840.361		767	757.382		767	799.664
768	840.361		768	757.911		768	800.193
769	840.361		769	758.439		769	800.193
770	840.89		770	758.968		770	801.25
771	841.947		771	758.968		771	802.307
772	841.947		772	758.968		772	802.307
773	841.947		773	759.496		773	802.307
774	842.475		774	760.025		774	802.307
775	843.004		775	760.025		775	802.836
776	843.004		776	760.025		776	802.836
777	843.004		777	760.553		777	803.364
778	843.532		778	761.082		778	803.364
779	843.532		779	761.082		779	803.893
780	844.061		780	761.082		780	803.893
781	844.061		781	761.082		781	803.893
782	844.061		782	761.61		782	803.893
783	844.061		783	761.61		783	804.421
784	844.061		784	762.139		784	804.421
785	844.589		785	762.139		785	804.421
786	844.589		786	762.139		786	805.478
787	844.589		787	762.139		787	805.478
788	844.589		788	762.667		788	805.478
789	845.118		789	762.667		789	805.478
790	845.118		790	763.196		790	806.007
791	845.118		791	763.724		791	806.007
792	845.646		792	764.253		792	806.007
793	845.646		793	764.253		793	806.007
794	845.646		794	764.781		794	806.535
795	846.703		795	765.31		795	806.535
796	847.232		796	765.31		796	807.064
797	847.761		797	765.839		797	807.064
798	847.761		798	765.839		798	807.592
799	847.761		799	766.896		799	807.592
800	847.761		800	768.481		800	807.592
801	848.289		801	768.481		801	808.649
802	848.289		802	768.481		802	808.649
803	848.289		803	768.481		803	809.178
804	848.289		804	769.01		804	809.178
805	848.289		805	769.01		805	809.178
806	848.818		806	769.01		806	809.706
807	848.818		807	769.538		807	809.706
808	848.818		808	770.067		808	810.235
809	848.818		809	770.067		809	810.235
810	848.818		810	770.067		810	810.763
811	849.346		811	770.067		811	810.763
812	849.346		812	770.595		812	811.292
813	849.346		813	771.652		813	811.821
814	849.346		814	771.652		814	812.349
815	849.875		815	772.181		815	812.349
816	849.875		816	772.709		816	812.349
817	850.403		817	772.709		817	812.878
818	850.932		818	772.709		818	813.935
819	851.46		819	772.709		819	813.935
820	851.46		820	773.238		820	814.463
821	851.989		821	773.238		821	814.463
822	852.517		822	773.238		822	814.463
823	852.517		823	773.766		823	814.992
824	853.046		824	774.824		824	814.992
825	853.046		825	774.824		825	815.52
826	853.046		826	774.824		826	815.52
827	853.046		827	774.824		827	816.577
828	853.574		828	775.352		828	817.106
829	853.574		829	775.352		829	817.106
830	854.103		830	775.881		830	817.106
831	854.103		831	775.881		831	817.106
832	854.103		832	775.881		832	817.634
833	854.103		833	775.881		833	818.163
834	854.103		834	775.881		834	818.163
835	854.631		835	776.409		835	818.691
836	855.16		836	776.409		836	818.691
837	855.16		837	776.409		837	818.691
838	855.688		838	776.938		838	818.691
839	855.688		839	777.466		839	819.22
840	855.688		840	777.466		840	819.748
841	855.688		841	777.466		841	819.748
842	856.217		842	777.995		842	820.277
843	857.274		843	777.995		843	820.806
844	858.331		844	778.523		844	820.806
845	858.86		845	778.523		845	821.334
846	858.86		846	778.523		846	822.391
847	858.86		847	778.523		847	822.391
848	858.86		848	778.523		848	822.391
849	859.388		849	779.052		849	822.391
850	859.388		850	779.052		850	822.92
851	859.388		851	779.052		851	822.92
852	859.388		852	779.052		852	822.92
853	860.445		853	779.052		853	822.92
854	860.445		854	779.58		854	822.92
855	860.974		855	779.58		855	823.977
856	860.974		856	779.58		856	824.505
857	861.502		857	780.109		857	824.505
858	861.502		858	780.109		858	825.562
859	861.502		859	780.109		859	825.562
860	862.031		860	780.637		860	825.562
861	862.031		861	780.637		861	826.091
862	862.559		862	780.637		862	826.091
863	862.559		863	781.694		863	826.619
864	862.559		864	782.223		864	827.148
865	863.088		865	782.751		865	827.676
866	863.088		866	783.28		866	828.205
867	863.088		867	783.28		867	828.205
868	863.616		868	783.809		868	828.733
869	864.145		869	783.809		869	828.733
870	864.145		870	783.809		870	829.262
871	864.145		871	783.809		871	829.262
872	864.145		872	783.809		872	829.791
873	864.145		873	784.337		873	829.791
874	864.145		874	784.866		874	829.791
875	864.145		875	784.866		875	830.319
876	865.202		876	784.866		876	830.319
877	865.731		877	785.394		877	830.848
878	866.259		878	785.394		878	830.848
879	866.259		879	785.394		879	830.848
880	866.788		880	786.451		880	830.848
881	866.788		881	786.451		881	830.848
882	866.788		882	786.451		882	830.848
883	867.316		883	786.98		883	831.376
884	867.845		884	786.98		884	831.376
885	867.845		885	786.98		885	831.905
886	867.845		886	787.508		886	832.433
887	868.373		887	787.508		887	832.433
888	868.902		888	788.565		888	832.433
889	868.902		889	788.565		889	832.433
890	869.43		890	789.094		890	832.433
891	869.43		891	789.622		891	832.433
892	870.487		892	790.151		892	832.962
893	870.487		893	790.151		893	832.962
894	870.487		894	790.151		894	833.49
895	870.487		895	790.679		895	833.49
896	871.016		896	791.208		896	833.49
897	871.016		897	791.208		897	834.019
898	872.073		898	791.736		898	834.019
899	872.601		899	791.736		899	834.019
900	872.601		900	791.736		900	834.547
901	872.601		901	791.736		901	834.547
902	873.13		902	792.793		902	834.547
903	873.658		903	792.793		903	835.076
904	874.187		904	793.322		904	835.076
905	874.715		905	793.322		905	835.076
906	874.715		906	793.322		906	835.604
907	875.773		907	793.322		907	835.604
908	876.301		908	793.322		908	835.604
909	876.83		909	793.851		909	836.661
910	876.83		910	794.379		910	836.661
911	876.83		911	794.379		911	836.661
912	877.358		912	794.379		912	836.661
913	877.358		913	794.908		913	836.661
914	877.887		914	795.436		914	836.661
915	877.887		915	795.436		915	837.19
916	878.415		916	795.965		916	837.19
917	878.415		917	795.965		917	837.718
918	878.415		918	795.965		918	837.718
919	878.944		919	796.493		919	837.718
920	879.472		920	796.493		920	838.247
921	879.472		921	797.55		921	838.247
922	880.001		922	797.55		922	838.247
923	880.001		923	797.55		923	838.776
924	880.001		924	797.55		924	838.776
925	880.529		925	798.079		925	839.304
926	881.058		926	798.079		926	839.304
927	881.058		927	798.607		927	839.304
928	881.586		928	799.136		928	839.833
929	881.586		929	799.664		929	839.833
930	881.586		930	799.664		930	839.833
931	882.115		931	800.721		931	839.833
932	883.7		932	800.721		932	839.833
933	883.7		933	801.25		933	839.833
934	884.229		934	801.25		934	840.361
935	884.229		935	801.25		935	840.361
936	884.758		936	801.778		936	840.361
937	884.758		937	801.778		937	840.89
938	884.758		938	802.307		938	840.89
939	885.286		939	802.307		939	840.89
940	885.815		940	802.836		940	841.418
941	885.815		941	802.836		941	841.418
942	885.815		942	803.364		942	841.947
943	885.815		943	803.364		943	841.947
944	885.815		944	803.364		944	842.475
945	886.343		945	803.364		945	843.004
946	886.872		946	803.893		946	843.004
947	886.872		947	803.893		947	844.061
948	887.4		948	803.893		948	844.589
949	887.4		949	804.421		949	844.589
950	887.4		950	804.421		950	845.118
951	887.4		951	804.95		951	846.175
952	887.4		952	804.95		952	846.175
953	887.929		953	805.478		953	846.703
954	887.929		954	805.478		954	847.232
955	887.929		955	805.478		955	847.232
956	887.929		956	805.478		956	847.761
957	888.986		957	805.478		957	847.761
958	888.986		958	807.064		958	847.761
959	889.514		959	807.064		959	847.761
960	889.514		960	807.064		960	848.289
961	890.571		961	807.592		961	848.289
962	890.571		962	807.592		962	848.818
963	890.571		963	808.121		963	848.818
964	891.1		964	808.121		964	849.346
965	891.628		965	808.121		965	849.346
966	892.685		966	808.649		966	849.346
967	892.685		967	809.178		967	849.346
968	892.685		968	809.178		968	849.875
969	892.685		969	809.178		969	849.875
970	893.214		970	809.706		970	849.875
971	893.214		971	809.706		971	849.875
972	893.743		972	810.235		972	849.875
973	893.743		973	810.763		973	849.875
974	893.743		974	810.763		974	850.403
975	894.271		975	810.763		975	850.403
976	894.271		976	810.763		976	850.403
977	894.8		977	810.763		977	850.932
978	894.8		978	810.763		978	850.932
979	894.8		979	810.763		979	850.932
980	894.8		980	811.292		980	851.46
981	894.8		981	811.821		981	851.46
982	895.857		982	811.821		982	852.517
983	896.385		983	811.821		983	852.517
984	896.914		984	811.821		984	853.046
985	896.914		985	812.349		985	853.046
986	897.971		986	812.349		986	853.046
987	898.499		987	812.878		987	853.574
988	899.028		988	812.878		988	853.574
989	899.028		989	812.878		989	853.574
990	899.028		990	813.406		990	854.103
991	899.028		991	813.406		991	854.103
992	899.556		992	813.406		992	854.631
993	899.556		993	813.406		993	854.631
994	899.556		994	813.935		994	855.16
995	899.556		995	814.463		995	855.16
996	900.085		996	814.463		996	855.688
997	900.085		997	814.463		997	856.217
998	900.085		998	814.463		998	856.217
999	900.085		999	814.992		999	856.217
1000	900.085		1000	814.992		1000	856.217
1001	900.613		1001	814.992		1001	856.746
1002	900.613		1002	815.52		1002	856.746
1003	900.613		1003	815.52		1003	856.746
1004	901.142		1004	815.52		1004	856.746
1005	901.142		1005	816.049		1005	856.746
1006	901.67		1006	816.049		1006	856.746
1007	901.67		1007	816.577		1007	857.274
1008	901.67		1008	816.577		1008	857.274
1009	902.199		1009	816.577		1009	857.274
1010	902.199		1010	817.106		1010	857.274
1011	902.728		1011	817.106		1011	857.274
1012	902.728		1012	817.106		1012	857.274
1013	903.785		1013	817.106		1013	857.274
1014	904.313		1014	818.163		1014	857.274
1015	904.313		1015	818.163		1015	857.803
1016	904.842		1016	818.163		1016	857.803
1017	905.37		1017	818.691		1017	857.803
1018	905.37		1018	818.691		1018	858.331
1019	905.899		1019	819.22		1019	858.86
1020	905.899		1020	819.22		1020	858.86
1021	905.899		1021	819.22		1021	858.86
1022	905.899		1022	819.748		1022	860.445
1023	905.899		1023	820.806		1023	860.445
1024	905.899		1024	820.806		1024	860.445
1025	906.427		1025	820.806		1025	860.974
1026	906.427		1026	820.806		1026	860.974
1027	906.427		1027	821.334		1027	862.031
1028	906.427		1028	821.334		1028	862.031
1029	906.956		1029	821.863		1029	862.031
1030	907.484		1030	821.863		1030	862.559
1031	907.484		1031	821.863		1031	862.559
1032	907.484		1032	822.391		1032	862.559
1033	907.484		1033	822.391		1033	863.088
1034	908.013		1034	822.92		1034	863.616
1035	908.013		1035	823.448		1035	864.145
1036	908.541		1036	823.448		1036	864.145
1037	908.541		1037	823.448		1037	864.145
1038	909.07		1038	823.977		1038	864.145
1039	909.07		1039	823.977		1039	864.673
1040	910.127		1040	823.977		1040	864.673
1041	910.655		1041	825.034		1041	865.202
1042	910.655		1042	825.034		1042	865.202
1043	910.655		1043	825.562		1043	865.731
1044	910.655		1044	825.562		1044	865.731
1045	911.184		1045	825.562		1045	865.731
1046	911.713		1046	826.091		1046	865.731
1047	912.241		1047	826.619		1047	865.731
1048	912.77		1048	827.148		1048	865.731
1049	912.77		1049	827.148		1049	866.259
1050	913.298		1050	827.148		1050	866.259
1051	913.298		1051	827.148		1051	866.259
1052	913.298		1052	827.676		1052	866.788
1053	913.827		1053	827.676		1053	866.788
1054	914.355		1054	828.205		1054	866.788
1055	914.355		1055	828.205		1055	866.788
1056	914.884		1056	828.205		1056	867.316
1057	914.884		1057	828.205		1057	867.316
1058	914.884		1058	828.205		1058	867.845
1059	915.412		1059	828.205		1059	867.845
1060	915.412		1060	828.205		1060	868.373
1061	915.412		1061	828.733		1061	868.373
1062	915.412		1062	829.262		1062	868.373
1063	915.412		1063	829.262		1063	868.902
1064	915.941		1064	829.262		1064	868.902
1065	915.941		1065	829.262		1065	869.43
1066	915.941		1066	829.791		1066	869.43
1067	916.469		1067	830.319		1067	869.43
1068	916.998		1068	830.319		1068	869.959
1069	916.998		1069	830.319		1069	869.959
1070	916.998		1070	830.848		1070	870.487
1071	916.998		1071	830.848		1071	870.487
1072	917.526		1072	831.376		1072	870.487
1073	917.526		1073	831.905		1073	870.487
1074	917.526		1074	831.905		1074	870.487
1075	918.055		1075	831.905		1075	871.544
1076	918.055		1076	831.905		1076	871.544
1077	918.055		1077	831.905		1077	871.544
1078	918.055		1078	831.905		1078	871.544
1079	919.112		1079	831.905		1079	872.073
1080	919.112		1080	832.433		1080	872.073
1081	919.112		1081	832.962		1081	872.073
1082	919.112		1082	832.962		1082	873.13
1083	919.112		1083	833.49		1083	873.13
1084	919.112		1084	834.019		1084	873.658
1085	919.112		1085	834.019		1085	873.658
1086	919.64		1086	834.019		1086	873.658
1087	919.64		1087	834.019		1087	874.187
1088	919.64		1088	835.076		1088	874.187
1089	919.64		1089	835.076		1089	874.187
1090	919.64		1090	835.604		1090	874.187
1091	920.169		1091	835.604		1091	874.715
1092	920.169		1092	836.133		1092	875.244
1093	920.698		1093	836.133		1093	875.244
1094	920.698		1094	836.661		1094	875.773
1095	920.698		1095	836.661		1095	875.773
1096	920.698		1096	836.661		1096	876.301
1097	920.698		1097	836.661		1097	876.301
1098	921.226		1098	837.19		1098	876.301
1099	921.755		1099	837.19		1099	876.83
1100	921.755		1100	837.19		1100	876.83
1101	921.755		1101	837.718		1101	876.83
1102	921.755		1102	837.718		1102	877.887
1103	922.283		1103	838.247		1103	877.887
1104	922.283		1104	838.247		1104	878.415
1105	922.283		1105	838.247		1105	878.944
1106	922.283		1106	838.247		1106	878.944
1107	922.283		1107	838.247		1107	878.944
1108	922.812		1108	838.247		1108	878.944
1109	922.812		1109	838.776		1109	879.472
1110	923.34		1110	838.776		1110	879.472
1111	923.34		1111	839.304		1111	879.472
1112	923.34		1112	839.833		1112	879.472
1113	923.34		1113	840.361		1113	880.001
1114	923.34		1114	840.89		1114	880.529
1115	923.869		1115	840.89		1115	880.529
1116	924.397		1116	840.89		1116	881.058
1117	924.397		1117	840.89		1117	881.058
1118	924.397		1118	840.89		1118	881.058
1119	924.926		1119	840.89		1119	881.586
1120	925.454		1120	841.947		1120	882.115
1121	925.454		1121	841.947		1121	882.115
1122	925.454		1122	841.947		1122	882.115
1123	925.454		1123	841.947		1123	883.172
1124	925.983		1124	842.475		1124	883.172
1125	925.983		1125	842.475		1125	883.7
1126	926.511		1126	842.475		1126	883.7
1127	926.511		1127	842.475		1127	883.7
1128	926.511		1128	843.004		1128	883.7
1129	927.04		1129	843.532		1129	883.7
1130	927.568		1130	843.532		1130	883.7
1131	927.568		1131	843.532		1131	884.229
1132	927.568		1132	844.061		1132	884.758
1133	928.097		1133	844.061		1133	884.758
1134	928.097		1134	844.061		1134	885.286
1135	928.097		1135	844.589		1135	885.286
1136	928.625		1136	844.589		1136	885.286
1137	928.625		1137	844.589		1137	885.286
1138	929.154		1138	844.589		1138	885.815
1139	929.154		1139	844.589		1139	885.815
1140	929.154		1140	845.118		1140	885.815
1141	929.154		1141	845.118		1141	885.815
1142	929.154		1142	845.646		1142	886.343
1143	929.154		1143	846.175		1143	886.343
1144	929.154		1144	846.175		1144	886.343
1145	929.154		1145	846.175		1145	886.872
1146	929.683		1146	846.175		1146	886.872
1147	929.683		1147	846.703		1147	886.872
1148	929.683		1148	846.703		1148	887.4
1149	929.683		1149	847.232		1149	887.4
1150	929.683		1150	847.232		1150	887.4
1151	930.211		1151	847.232		1151	887.4
1152	930.211		1152	847.232		1152	887.929
1153	930.74		1153	847.232		1153	887.929
1154	930.74		1154	847.761		1154	887.929
1155	930.74		1155	848.289		1155	887.929
1156	930.74		1156	848.289		1156	888.457
1157	931.797		1157	848.818		1157	888.457
1158	931.797		1158	848.818		1158	888.457
1159	931.797		1159	849.346		1159	888.457
1160	932.325		1160	849.346		1160	888.986
1161	932.325		1161	849.875		1161	888.986
1162	932.854		1162	849.875		1162	889.514
1163	932.854		1163	849.875		1163	889.514
1164	933.382		1164	850.403		1164	889.514
1165	933.382		1165	850.403		1165	889.514
1166	933.382		1166	850.403		1166	890.043
1167	934.439		1167	851.46		1167	890.043
1168	934.439		1168	851.46		1168	890.043
1169	934.968		1169	851.46		1169	890.043
1170	934.968		1170	851.46		1170	890.043
1171	934.968		1171	851.989		1171	890.571
1172	934.968		1172	851.989		1172	890.571
1173	934.968		1173	851.989		1173	890.571
1174	934.968		1174	851.989		1174	891.1
1175	934.968		1175	852.517		1175	891.1
1176	934.968		1176	852.517		1176	891.628
1177	935.496		1177	853.046		1177	891.628
1178	935.496		1178	853.046		1178	891.628
1179	935.496		1179	853.046		1179	891.628
1180	936.025		1180	853.574		1180	892.157
1181	936.025		1181	853.574		1181	892.157
1182	937.082		1182	853.574		1182	892.157
1183	937.082		1183	853.574		1183	892.157
1184	937.082		1184	853.574		1184	892.685
1185	937.082		1185	854.103		1185	892.685
1186	937.61		1186	854.631		1186	892.685
1187	937.61		1187	854.631		1187	892.685
1188	937.61		1188	854.631		1188	893.214
1189	938.139		1189	855.16		1189	893.214
1190	938.139		1190	855.16		1190	893.214
1191	938.139		1191	855.688		1191	893.214
1192	938.139		1192	855.688		1192	893.743
1193	938.139		1193	855.688		1193	893.743
1194	938.668		1194	855.688		1194	894.271
1195	939.196		1195	855.688		1195	894.8
1196	939.196		1196	856.217		1196	894.8
1197	939.196		1197	856.217		1197	894.8
1198	939.725		1198	856.217		1198	895.328
1199	939.725		1199	856.217		1199	895.328
1200	939.725		1200	856.746		1200	895.328
1201	940.253		1201	856.746		1201	895.328
1202	940.253		1202	856.746		1202	895.857
1203	940.782		1203	856.746		1203	895.857
1204	941.839		1204	857.274		1204	895.857
1205	941.839		1205	857.274		1205	896.385
1206	941.839		1206	857.803		1206	896.385
1207	941.839		1207	858.86		1207	896.385
1208	942.367		1208	858.86		1208	896.914
1209	942.367		1209	859.388		1209	896.914
1210	942.367		1210	859.917		1210	896.914
1211	942.367		1211	859.917		1211	897.442
1212	942.896		1212	859.917		1212	897.442
1213	943.424		1213	859.917		1213	897.442
1214	943.424		1214	859.917		1214	897.971
1215	943.424		1215	859.917		1215	897.971
1216	943.424		1216	860.445		1216	897.971
1217	943.953		1217	860.974		1217	897.971
1218	943.953		1218	860.974		1218	897.971
1219	943.953		1219	861.502		1219	898.499
1220	944.481		1220	861.502		1220	898.499
1221	944.481		1221	861.502		1221	898.499
1222	945.01		1222	862.031		1222	898.499
1223	945.01		1223	862.559		1223	898.499
1224	945.538		1224	862.559		1224	898.499
1225	945.538		1225	863.088		1225	899.028
1226	946.067		1226	863.088		1226	899.028
1227	946.067		1227	863.088		1227	900.085
1228	946.067		1228	863.616		1228	900.085
1229	946.067		1229	863.616		1229	900.085
1230	946.595		1230	863.616		1230	900.613
1231	947.124		1231	864.145		1231	901.142
1232	947.124		1232	864.145		1232	901.67
1233	947.652		1233	864.145		1233	901.67
1234	947.652		1234	864.145		1234	901.67
1235	947.652		1235	864.673		1235	901.67
1236	948.181		1236	864.673		1236	901.67
1237	948.181		1237	864.673		1237	902.199
1238	948.181		1238	865.731		1238	902.199
1239	948.181		1239	865.731		1239	902.728
1240	948.71		1240	865.731		1240	902.728
1241	948.71		1241	865.731		1241	903.256
1242	948.71		1242	865.731		1242	903.256
1243	948.71		1243	866.788		1243	903.256
1244	948.71		1244	866.788		1244	903.256
1245	949.238		1245	867.316		1245	903.256
1246	949.238		1246	867.316		1246	903.256
1247	949.238		1247	867.316		1247	903.256
1248	949.767		1248	867.316		1248	903.785
1249	949.767		1249	867.316		1249	904.313
1250	950.295		1250	867.845		1250	904.313
1251	950.295		1251	868.373		1251	904.313
1252	950.824		1252	868.373		1252	904.842
1253	950.824		1253	868.902		1253	904.842
1254	951.352		1254	868.902		1254	904.842
1255	951.352		1255	868.902		1255	905.37
1256	951.881		1256	869.43		1256	905.37
1257	951.881		1257	869.43		1257	905.899
1258	951.881		1258	870.487		1258	905.899
1259	952.409		1259	870.487		1259	905.899
1260	952.409		1260	871.016		1260	906.427
1261	952.938		1261	871.016		1261	906.427
1262	952.938		1262	871.016		1262	906.427
1263	952.938		1263	871.016		1263	906.427
1264	952.938		1264	871.544		1264	906.956
1265	952.938		1265	871.544		1265	906.956
1266	953.466		1266	872.073		1266	907.484
1267	953.466		1267	872.601		1267	907.484
1268	953.995		1268	872.601		1268	908.013
1269	954.523		1269	872.601		1269	908.541
1270	954.523		1270	872.601		1270	908.541
1271	955.052		1271	872.601		1271	908.541
1272	955.052		1272	872.601		1272	908.541
1273	955.052		1273	873.658		1273	909.07
1274	955.58		1274	875.773		1274	909.07
1275	955.58		1275	875.773		1275	909.07
1276	955.58		1276	875.773		1276	909.598
1277	956.109		1277	875.773		1277	909.598
1278	956.637		1278	876.301		1278	909.598
1279	956.637		1279	876.83		1279	909.598
1280	956.637		1280	876.83		1280	910.127
1281	956.637		1281	876.83		1281	910.127
1282	957.166		1282	876.83		1282	910.655
1283	957.166		1283	877.358		1283	910.655
1284	957.166		1284	877.358		1284	911.184
1285	957.166		1285	877.358		1285	911.184
1286	957.166		1286	877.887		1286	911.184
1287	957.695		1287	878.415		1287	911.713
1288	957.695		1288	878.415		1288	911.713
1289	957.695		1289	878.944		1289	912.77
1290	958.223		1290	879.472		1290	912.77
1291	958.223		1291	879.472		1291	913.827
1292	958.752		1292	880.001		1292	913.827
1293	958.752		1293	880.529		1293	914.355
1294	958.752		1294	880.529		1294	914.355
1295	958.752		1295	880.529		1295	914.884
1296	958.752		1296	880.529		1296	914.884
1297	958.752		1297	881.058		1297	914.884
1298	959.28		1298	881.058		1298	914.884
1299	959.28		1299	881.058		1299	915.412
1300	959.28		1300	881.586		1300	915.412
1301	959.28		1301	881.586		1301	915.412
1302	959.809		1302	881.586		1302	915.412
1303	959.809		1303	881.586		1303	915.412
1304	959.809		1304	882.643		1304	915.412
1305	959.809		1305	883.172		1305	915.412
1306	960.337		1306	883.172		1306	915.941
1307	960.337		1307	883.7		1307	915.941
1308	960.866		1308	883.7		1308	915.941
1309	960.866		1309	883.7		1309	915.941
1310	960.866		1310	884.758		1310	915.941
1311	961.394		1311	884.758		1311	915.941
1312	961.394		1312	884.758		1312	916.469
1313	961.394		1313	885.286		1313	916.469
1314	961.394		1314	885.286		1314	916.469
1315	961.394		1315	885.286		1315	916.469
1316	961.923		1316	885.286		1316	916.469
1317	961.923		1317	885.286		1317	916.469
1318	962.451		1318	885.815		1318	916.998
1319	962.451		1319	885.815		1319	916.998
1320	962.451		1320	885.815		1320	916.998
1321	962.451		1321	886.343		1321	917.526
1322	962.98		1322	886.872		1322	917.526
1323	962.98		1323	886.872		1323	917.526
1324	963.508		1324	886.872		1324	918.055
1325	963.508		1325	886.872		1325	918.055
1326	964.037		1326	887.4		1326	918.055
1327	964.037		1327	887.4		1327	918.583
1328	964.565		1328	887.929		1328	919.112
1329	964.565		1329	887.929		1329	919.112
1330	964.565		1330	888.457		1330	919.64
1331	965.094		1331	888.457		1331	919.64
1332	965.094		1332	888.457		1332	919.64
1333	965.094		1333	888.457		1333	920.698
1334	965.622		1334	888.457		1334	920.698
1335	965.622		1335	889.514		1335	920.698
1336	965.622		1336	890.043		1336	920.698
1337	965.622		1337	890.043		1337	920.698
1338	965.622		1338	890.043		1338	920.698
1339	965.622		1339	890.571		1339	920.698
1340	966.151		1340	890.571		1340	921.226
1341	966.151		1341	890.571		1341	921.226
1342	966.68		1342	891.1		1342	921.226
1343	966.68		1343	891.1		1343	921.755
1344	967.208		1344	891.628		1344	921.755
1345	967.737		1345	891.628		1345	921.755
1346	967.737		1346	892.157		1346	922.283
1347	968.265		1347	892.685		1347	922.283
1348	968.265		1348	892.685		1348	922.283
1349	968.794		1349	892.685		1349	922.812
1350	968.794		1350	893.214		1350	922.812
1351	968.794		1351	893.743		1351	922.812
1352	968.794		1352	893.743		1352	923.34
1353	969.322		1353	893.743		1353	923.34
1354	969.851		1354	893.743		1354	923.34
1355	970.379		1355	894.271		1355	923.34
1356	970.379		1356	894.8		1356	923.869
1357	970.379		1357	894.8		1357	923.869
1358	970.379		1358	894.8		1358	924.397
1359	970.379		1359	895.328		1359	924.397
1360	970.908		1360	895.328		1360	924.397
1361	970.908		1361	895.328		1361	924.926
1362	971.436		1362	895.328		1362	924.926
1363	971.965		1363	895.328		1363	925.454
1364	971.965		1364	895.857		1364	925.454
1365	972.493		1365	895.857		1365	925.454
1366	972.493		1366	895.857		1366	925.454
1367	973.022		1367	895.857		1367	925.454
1368	973.022		1368	895.857		1368	925.454
1369	973.022		1369	895.857		1369	925.983
1370	973.022		1370	896.385		1370	925.983
1371	973.022		1371	896.385		1371	925.983
1372	973.022		1372	896.914		1372	925.983
1373	973.022		1373	896.914		1373	926.511
1374	973.022		1374	897.442		1374	926.511
1375	973.55		1375	897.442		1375	926.511
1376	974.079		1376	897.442		1376	927.04
1377	974.079		1377	897.971		1377	927.568
1378	974.079		1378	897.971		1378	927.568
1379	974.607		1379	897.971		1379	928.097
1380	974.607		1380	897.971		1380	928.097
1381	975.136		1381	897.971		1381	928.097
1382	975.665		1382	897.971		1382	928.097
1383	975.665		1383	898.499		1383	928.625
1384	975.665		1384	898.499		1384	928.625
1385	976.193		1385	898.499		1385	928.625
1386	976.193		1386	899.028		1386	928.625
1387	976.722		1387	899.028		1387	928.625
1388	976.722		1388	899.556		1388	929.154
1389	976.722		1389	899.556		1389	929.154
1390	977.25		1390	899.556		1390	929.154
1391	977.25		1391	899.556		1391	929.683
1392	977.25		1392	899.556		1392	929.683
1393	977.25		1393	900.085		1393	929.683
1394	977.25		1394	900.613		1394	929.683
1395	977.779		1395	900.613		1395	930.211
1396	977.779		1396	900.613		1396	930.211
1397	977.779		1397	900.613		1397	930.211
1398	978.307		1398	900.613		1398	931.268
1399	978.836		1399	900.613		1399	931.268
1400	978.836		1400	901.142		1400	931.268
1401	978.836		1401	901.67		1401	931.268
1402	978.836		1402	902.199		1402	931.797
1403	979.364		1403	902.728		1403	931.797
1404	979.364		1404	902.728		1404	932.325
1405	979.893		1405	902.728		1405	932.325
1406	979.893		1406	903.256		1406	932.325
1407	980.421		1407	903.785		1407	932.854
1408	980.421		1408	903.785		1408	932.854
1409	980.95		1409	903.785		1409	933.382
1410	981.478		1410	903.785		1410	933.382
1411	981.478		1411	904.313		1411	933.382
1412	981.478		1412	904.842		1412	933.911
1413	981.478		1413	905.37		1413	933.911
1414	982.007		1414	905.899		1414	934.439
1415	982.007		1415	905.899		1415	934.439
1416	982.007		1416	905.899		1416	934.968
1417	982.007		1417	906.427		1417	935.496
1418	982.535		1418	906.427		1418	935.496
1419	982.535		1419	906.956		1419	936.025
1420	982.535		1420	906.956		1420	936.025
1421	982.535		1421	907.484		1421	936.553
1422	982.535		1422	907.484		1422	936.553
1423	983.064		1423	908.013		1423	937.082
1424	983.064		1424	908.013		1424	937.082
1425	983.064		1425	908.541		1425	937.082
1426	983.064		1426	908.541		1426	937.082
1427	983.592		1427	908.541		1427	938.139
1428	983.592		1428	909.07		1428	938.139
1429	984.121		1429	909.07		1429	938.139
1430	984.65		1430	909.07		1430	938.139
1431	984.65		1431	909.07		1431	938.139
1432	985.178		1432	909.598		1432	938.139
1433	985.178		1433	909.598		1433	938.668
1434	985.178		1434	909.598		1434	938.668
1435	985.178		1435	910.127		1435	938.668
1436	985.707		1436	910.127		1436	938.668
1437	985.707		1437	910.127		1437	939.196
1438	985.707		1438	910.655		1438	939.196
1439	986.235		1439	910.655		1439	939.196
1440	986.764		1440	910.655		1440	939.196
1441	986.764		1441	910.655		1441	939.196
1442	986.764		1442	910.655		1442	939.196
1443	987.292		1443	911.184		1443	939.725
1444	987.292		1444	911.184		1444	939.725
1445	987.821		1445	911.184		1445	940.253
1446	987.821		1446	911.713		1446	940.253
1447	988.349		1447	911.713		1447	940.782
1448	988.349		1448	911.713		1448	941.31
1449	988.349		1449	911.713		1449	941.31
1450	988.878		1450	911.713		1450	941.839
1451	988.878		1451	911.713		1451	941.839
1452	989.406		1452	912.241		1452	941.839
1453	989.406		1453	912.241		1453	941.839
1454	989.406		1454	912.241		1454	941.839
1455	989.935		1455	912.241		1455	942.367
1456	989.935		1456	912.77		1456	942.367
1457	989.935		1457	912.77		1457	942.896
1458	989.935		1458	912.77		1458	942.896
1459	990.463		1459	913.298		1459	942.896
1460	990.463		1460	913.298		1460	943.424
1461	990.992		1461	913.827		1461	943.424
1462	990.992		1462	914.355		1462	943.953
1463	990.992		1463	914.884		1463	943.953
1464	991.52		1464	914.884		1464	943.953
1465	991.52		1465	914.884		1465	944.481
1466	992.577		1466	915.412		1466	945.01
1467	992.577		1467	915.412		1467	945.01
1468	992.577		1468	915.941		1468	945.538
1469	992.577		1469	915.941		1469	945.538
1470	992.577		1470	915.941		1470	946.595
1471	993.106		1471	915.941		1471	946.595
1472	993.106		1472	916.469		1472	946.595
1473	993.635		1473	916.469		1473	947.124
1474	993.635		1474	917.526		1474	947.652
1475	993.635		1475	917.526		1475	947.652
1476	993.635		1476	918.583		1476	948.181
1477	994.163		1477	918.583		1477	948.181
1478	994.163		1478	918.583		1478	948.181
1479	994.163		1479	919.112		1479	948.181
1480	994.692		1480	919.64		1480	948.181
1481	994.692		1481	919.64		1481	948.71
1482	995.749		1482	919.64		1482	948.71
1483	995.749		1483	920.169		1483	948.71
1484	996.277		1484	920.698		1484	949.238
1485	996.277		1485	920.698		1485	949.238
1486	996.277		1486	921.226		1486	949.767
1487	996.277		1487	921.226		1487	949.767
1488	996.806		1488	921.226		1488	950.295
1489	996.806		1489	921.226		1489	950.295
1490	996.806		1490	921.226		1490	950.295
1491	996.806		1491	921.755		1491	950.824
1492	996.806		1492	922.283		1492	950.824
1493	997.334		1493	922.283		1493	950.824
1494	997.334		1494	922.283		1494	950.824
1495	997.334		1495	922.283		1495	950.824
1496	997.863		1496	922.283		1496	950.824
1497	998.391		1497	922.812		1497	951.352
1498	998.391		1498	922.812		1498	951.352
1499	998.391		1499	923.34		1499	951.352
1500	998.92		1500	923.34		1500	951.352
1501	998.92		1501	923.869		1501	952.409
1502	999.448		1502	923.869		1502	952.409
1503	999.448		1503	923.869		1503	952.409
1504	999.448		1504	923.869		1504	952.409
1505	999.448		1505	924.397		1505	952.409
1506	999.448		1506	924.397		1506	952.938
1	999.977		1507	924.397		1507	952.938
2	999.977		1508	924.397		1508	952.938
3	999.977		1509	924.926		1509	952.938
4	1000.51		1510	924.926		1510	952.938
5	1001.03		1511	924.926		1511	953.466
6	1001.56		1512	924.926		1512	953.466
7	1001.56		1513	925.454		1513	953.466
8	1002.09		1514	925.983		1514	953.995
9	1002.09		1515	926.511		1515	953.995
10	1002.09		1516	926.511		1516	953.995
11	1002.09		1517	926.511		1517	953.995
12	1002.09		1518	926.511		1518	954.523
13	1002.62		1519	926.511		1519	954.523
14	1002.62		1520	926.511		1520	954.523
15	1002.62		1521	926.511		1521	954.523
16	1002.62		1522	927.04		1522	954.523
17	1003.15		1523	927.04		1523	955.052
18	1003.68		1524	927.04		1524	955.052
19	1003.68		1525	927.568		1525	955.052
20	1003.68		1526	927.568		1526	955.58
21	1004.21		1527	927.568		1527	955.58
22	1004.73		1528	927.568		1528	955.58
23	1004.73		1529	928.097		1529	956.109
24	1004.73		1530	928.097		1530	956.637
25	1004.73		1531	928.097		1531	956.637
26	1004.73		1532	928.625		1532	956.637
27	1005.26		1533	928.625		1533	956.637
28	1005.26		1534	929.154		1534	956.637
29	1005.26		1535	929.154		1535	957.166
30	1005.26		1536	929.683		1536	957.166
31	1005.26		1537	929.683		1537	957.166
32	1005.26		1538	930.211		1538	957.695
33	1005.26		1539	930.211		1539	958.223
34	1005.79		1540	930.211		1540	958.752
35	1005.79		1541	930.211		1541	958.752
36	1006.32		1542	930.74		1542	959.28
37	1006.32		1543	930.74		1543	959.28
38	1006.32		1544	930.74		1544	959.28
39	1006.32		1545	930.74		1545	959.28
40	1006.32		1546	930.74		1546	959.28
41	1006.32		1547	930.74		1547	959.809
42	1006.85		1548	930.74		1548	959.809
43	1006.85		1549	930.74		1549	959.809
44	1006.85		1550	931.268		1550	959.809
45	1006.85		1551	931.268		1551	959.809
46	1007.9		1552	931.268		1552	959.809
47	1007.9		1553	931.268		1553	960.337
48	1007.9		1554	931.268		1554	960.337
49	1007.9		1555	932.325		1555	960.866
50	1007.9		1556	932.325		1556	960.866
51	1007.9		1557	932.325		1557	960.866
52	1008.43		1558	932.854		1558	960.866
53	1008.43		1559	932.854		1559	961.394
54	1008.96		1560	932.854		1560	961.394
55	1008.96		1561	932.854		1561	961.394
56	1009.49		1562	933.382		1562	961.923
57	1009.49		1563	933.911		1563	961.923
58	1009.49		1564	933.911		1564	961.923
59	1009.49		1565	933.911		1565	962.451
60	1009.49		1566	933.911		1566	962.451
61	1009.49		1567	933.911		1567	962.451
62	1010.02		1568	933.911		1568	962.451
63	1010.02		1569	933.911		1569	962.451
64	1010.02		1570	933.911		1570	962.451
65	1010.02		1571	933.911		1571	962.451
66	1010.02		1572	934.439		1572	962.98
67	1010.02		1573	934.439		1573	962.98
68	1010.55		1574	934.968		1574	962.98
69	1011.08		1575	934.968		1575	962.98
70	1011.6		1576	934.968		1576	963.508
71	1011.6		1577	934.968		1577	963.508
72	1011.6		1578	935.496		1578	963.508
73	1012.13		1579	936.025		1579	963.508
74	1012.13		1580	936.025		1580	963.508
75	1012.13		1581	936.025		1581	964.037
76	1012.13		1582	936.553		1582	964.037
77	1012.66		1583	936.553		1583	964.037
78	1012.66		1584	937.082		1584	964.037
79	1012.66		1585	937.61		1585	964.037
80	1012.66		1586	937.61		1586	964.037
81	1013.19		1587	938.139		1587	964.037
82	1013.19		1588	938.139		1588	964.565
83	1014.25		1589	939.196		1589	964.565
84	1014.78		1590	939.196		1590	964.565
85	1014.78		1591	940.253		1591	965.094
86	1014.78		1592	940.253		1592	965.622
87	1015.3		1593	940.253		1593	965.622
88	1015.3		1594	940.253		1594	965.622
89	1015.3		1595	940.782		1595	966.151
90	1015.3		1596	940.782		1596	966.151
91	1015.3		1597	940.782		1597	966.151
92	1015.83		1598	941.31		1598	966.68
93	1015.83		1599	941.31		1599	966.68
94	1016.36		1600	941.31		1600	966.68
95	1016.36		1601	941.31		1601	966.68
96	1016.36		1602	941.31		1602	966.68
97	1016.89		1603	941.839		1603	966.68
98	1016.89		1604	941.839		1604	966.68
99	1017.42		1605	942.367		1605	966.68
100	1017.42		1606	942.896		1606	967.208
101	1017.95		1607	942.896		1607	967.208
102	1017.95		1608	943.424		1608	967.208
103	1019		1609	943.424		1609	967.208
104	1019		1610	943.953		1610	967.208
105	1020.06		1611	943.953		1611	967.208
106	1020.06		1612	943.953		1612	967.208
107	1021.12		1613	943.953		1613	967.208
108	1021.12		1614	943.953		1614	967.208
109	1021.65		1615	944.481		1615	967.737
110	1021.65		1616	944.481		1616	967.737
111	1021.65		1617	944.481		1617	967.737
112	1022.18		1618	945.01		1618	967.737
113	1022.18		1619	945.01		1619	968.265
114	1022.7		1620	945.01		1620	968.265
115	1022.7		1621	945.538		1621	968.794
116	1022.7		1622	946.067		1622	968.794
117	1022.7		1623	946.067		1623	969.322
118	1022.7		1624	946.595		1624	969.322
119	1022.7		1625	946.595		1625	969.322
120	1022.7		1626	946.595		1626	969.322
121	1023.23		1627	946.595		1627	969.322
122	1023.76		1628	946.595		1628	969.322
123	1024.29		1629	947.124		1629	969.851
124	1024.29		1630	947.124		1630	970.379
125	1024.29		1631	947.652		1631	970.379
126	1025.35		1632	948.181		1632	970.379
127	1025.35		1633	948.181		1633	970.908
128	1025.87		1634	948.71		1634	971.436
129	1025.87		1635	948.71		1635	971.436
130	1025.87		1636	948.71		1636	971.965
131	1025.87		1637	949.238		1637	971.965
132	1026.4		1638	949.238		1638	971.965
133	1026.4		1639	949.238		1639	972.493
134	1026.4		1640	949.767		1640	973.022
135	1026.4		1641	949.767		1641	973.022
136	1026.4		1642	949.767		1642	973.022
137	1026.4		1643	950.295		1643	973.55
138	1026.93		1644	950.824		1644	973.55
139	1027.46		1645	951.352		1645	973.55
140	1027.46		1646	951.352		1646	973.55
141	1027.46		1647	951.881		1647	973.55
142	1027.46		1648	951.881		1648	973.55
143	1027.46		1649	951.881		1649	974.079
144	1027.46		1650	952.409		1650	974.607
145	1027.46		1651	952.409		1651	974.607
146	1027.99		1652	952.409		1652	975.136
147	1027.99		1653	952.409		1653	975.136
148	1028.52		1654	952.938		1654	975.665
149	1028.52		1655	952.938		1655	975.665
150	1028.52		1656	952.938		1656	975.665
151	1029.05		1657	953.466		1657	975.665
152	1029.57		1658	953.466		1658	975.665
153	1029.57		1659	953.995		1659	976.193
154	1029.57		1660	953.995		1660	976.193
155	1030.63		1661	953.995		1661	976.193
156	1030.63		1662	953.995		1662	976.193
157	1031.16		1663	954.523		1663	976.193
158	1031.16		1664	954.523		1664	976.722
159	1031.16		1665	955.052		1665	976.722
160	1031.16		1666	955.052		1666	976.722
161	1031.16		1667	955.052		1667	976.722
162	1031.69		1668	955.58		1668	976.722
163	1031.69		1669	955.58		1669	977.25
164	1031.69		1670	955.58		1670	977.25
165	1032.22		1671	955.58		1671	977.779
166	1032.22		1672	956.109		1672	977.779
167	1032.22		1673	956.637		1673	977.779
168	1032.22		1674	956.637		1674	978.307
169	1032.75		1675	956.637		1675	978.307
170	1032.75		1676	957.166		1676	978.307
171	1032.75		1677	957.166		1677	978.307
172	1032.75		1678	957.695		1678	978.836
173	1032.75		1679	957.695		1679	978.836
174	1032.75		1680	957.695		1680	978.836
175	1033.27		1681	958.223		1681	978.836
176	1033.27		1682	958.223		1682	978.836
177	1033.27		1683	958.752		1683	979.893
178	1033.27		1684	959.28		1684	979.893
179	1033.27		1685	959.28		1685	979.893
180	1033.27		1686	959.28		1686	979.893
181	1033.8		1687	959.28		1687	979.893
182	1033.8		1688	959.809		1688	980.421
183	1033.8		1689	960.866		1689	980.421
184	1033.8		1690	960.866		1690	980.95
185	1034.33		1691	961.394		1691	981.478
186	1034.33		1692	961.394		1692	981.478
187	1034.33		1693	961.394		1693	981.478
188	1034.33		1694	961.923		1694	981.478
189	1034.33		1695	961.923		1695	981.478
190	1034.33		1696	961.923		1696	982.007
191	1034.86		1697	962.451		1697	982.007
192	1034.86		1698	962.98		1698	982.007
193	1035.39		1699	963.508		1699	982.535
194	1035.39		1700	963.508		1700	983.064
195	1035.39		1701	963.508		1701	983.064
196	1035.39		1702	964.037		1702	983.592
197	1035.39		1703	964.565		1703	983.592
198	1035.92		1704	964.565		1704	984.121
199	1035.92		1705	965.094		1705	984.65
200	1035.92		1706	965.622		1706	984.65
201	1036.97		1707	965.622		1707	985.178
202	1036.97		1708	965.622		1708	985.178
203	1036.97		1709	965.622		1709	985.178
204	1036.97		1710	965.622		1710	985.178
205	1037.5		1711	965.622		1711	985.178
206	1037.5		1712	966.151		1712	985.707
207	1037.5		1713	966.151		1713	985.707
208	1037.5		1714	966.151		1714	985.707
209	1038.03		1715	966.68		1715	985.707
210	1038.03		1716	966.68		1716	985.707
211	1038.03		1717	966.68		1717	985.707
212	1038.03		1718	967.208		1718	986.235
213	1038.56		1719	967.208		1719	986.235
214	1038.56		1720	967.737		1720	986.764
215	1038.56		1721	967.737		1721	986.764
216	1039.09		1722	967.737		1722	986.764
217	1039.09		1723	967.737		1723	986.764
218	1039.62		1724	968.265		1724	987.292
219	1039.62		1725	968.794		1725	987.292
220	1039.62		1726	968.794		1726	987.292
221	1039.62		1727	969.322		1727	987.292
222	1039.62		1728	969.322		1728	987.821
223	1039.62		1729	969.322		1729	987.821
224	1040.15		1730	969.322		1730	987.821
225	1040.15		1731	969.322		1731	988.349
226	1040.15		1732	969.851		1732	988.349
227	1040.15		1733	969.851		1733	988.349
228	1040.67		1734	970.379		1734	988.349
229	1040.67		1735	970.379		1735	988.878
230	1040.67		1736	970.908		1736	988.878
231	1040.67		1737	970.908		1737	988.878
232	1040.67		1738	971.436		1738	989.406
233	1041.2		1739	971.436		1739	989.406
234	1041.2		1740	971.436		1740	989.406
235	1041.73		1741	971.965		1741	989.406
236	1041.73		1742	972.493		1742	989.935
237	1041.73		1743	972.493		1743	989.935
238	1041.73		1744	972.493		1744	989.935
239	1041.73		1745	972.493		1745	990.463
240	1042.26		1746	972.493		1746	990.463
241	1042.26		1747	972.493		1747	990.463
242	1042.79		1748	973.022		1748	990.992
243	1042.79		1749	973.022		1749	990.992
244	1042.79		1750	973.022		1750	990.992
245	1042.79		1751	973.55		1751	990.992
246	1042.79		1752	973.55		1752	991.52
247	1042.79		1753	973.55		1753	991.52
248	1043.32		1754	974.079		1754	992.049
249	1043.32		1755	974.607		1755	992.049
250	1043.32		1756	974.607		1756	992.049
251	1043.84		1757	974.607		1757	992.577
252	1043.84		1758	975.665		1758	992.577
253	1044.37		1759	975.665		1759	992.577
254	1044.37		1760	975.665		1760	992.577
255	1044.37		1761	975.665		1761	992.577
256	1044.9		1762	976.193		1762	993.106
257	1044.9		1763	976.193		1763	993.106
258	1044.9		1764	976.193		1764	993.635
259	1044.9		1765	976.193		1765	993.635
260	1044.9		1766	976.722		1766	993.635
261	1044.9		1767	976.722		1767	994.163
262	1045.43		1768	976.722		1768	994.163
263	1045.43		1769	976.722		1769	994.163
264	1045.96		1770	977.25		1770	995.22
265	1045.96		1771	977.25		1771	995.22
266	1045.96		1772	977.25		1772	995.22
267	1045.96		1773	977.779		1773	995.749
268	1045.96		1774	977.779		1774	996.277
269	1046.49		1775	978.307		1775	996.277
270	1046.49		1776	978.836		1776	996.277
271	1046.49		1777	978.836		1777	996.277
272	1047.02		1778	978.836		1778	996.277
273	1047.02		1779	978.836		1779	996.806
274	1047.02		1780	978.836		1780	996.806
275	1047.02		1781	978.836		1781	996.806
276	1047.54		1782	979.364		1782	996.806
277	1047.54		1783	979.364		1783	996.806
278	1047.54		1784	979.364		1784	997.334
279	1048.07		1785	979.364		1785	997.334
280	1048.07		1786	979.364		1786	997.334
281	1048.07		1787	979.364		1787	997.334
282	1048.07		1788	979.893		1788	997.334
283	1048.6		1789	979.893		1789	997.863
284	1048.6		1790	979.893		1790	997.863
285	1048.6		1791	979.893		1791	997.863
286	1048.6		1792	980.421		1792	998.391
287	1048.6		1793	980.421		1793	998.92
288	1048.6		1794	980.421		1794	999.448
289	1049.13		1795	980.95		1	999.977
290	1049.13		1796	981.478		2	999.977
291	1049.13		1797	981.478		3	999.977
292	1049.13		1798	981.478		4	999.977
293	1049.66		1799	981.478		5	1000.51
294	1049.66		1800	982.007		6	1000.51
295	1050.19		1801	982.007		7	1000.51
296	1050.19		1802	983.064		8	1000.51
297	1050.19		1803	983.064		9	1001.03
298	1051.24		1804	983.064		10	1001.03
299	1051.24		1805	983.592		11	1001.03
300	1051.77		1806	983.592		12	1001.56
301	1051.77		1807	983.592		13	1001.56
302	1052.3		1808	984.121		14	1001.56
303	1052.83		1809	984.121		15	1001.56
304	1052.83		1810	984.121		16	1001.56
305	1052.83		1811	984.65		17	1001.56
306	1052.83		1812	984.65		18	1001.56
307	1052.83		1813	984.65		19	1002.09
308	1052.83		1814	985.178		20	1002.09
309	1052.83		1815	985.178		21	1002.09
310	1053.36		1816	985.178		22	1002.62
311	1053.36		1817	985.178		23	1002.62
312	1053.89		1818	985.707		24	1002.62
313	1053.89		1819	985.707		25	1002.62
314	1053.89		1820	986.235		26	1002.62
315	1053.89		1821	986.235		27	1002.62
316	1054.42		1822	986.235		28	1002.62
317	1054.42		1823	986.764		29	1003.15
318	1054.94		1824	986.764		30	1003.15
319	1054.94		1825	986.764		31	1003.15
320	1055.47		1826	986.764		32	1003.68
321	1055.47		1827	987.292		33	1003.68
322	1055.47		1828	987.292		34	1003.68
323	1056		1829	987.821		35	1003.68
324	1056.53		1830	987.821		36	1004.21
325	1056.53		1831	987.821		37	1004.21
326	1056.53		1832	987.821		38	1004.21
327	1056.53		1833	987.821		39	1004.73
328	1056.53		1834	987.821		40	1004.73
329	1056.53		1835	987.821		41	1004.73
330	1057.06		1836	987.821		42	1004.73
331	1057.06		1837	988.349		43	1005.26
332	1057.06		1838	988.349		44	1005.26
333	1057.59		1839	988.349		45	1005.26
334	1057.59		1840	988.349		46	1005.26
335	1058.12		1841	988.878		47	1005.26
336	1058.12		1842	988.878		48	1005.79
337	1058.12		1843	989.406		49	1005.79
338	1058.64		1844	989.406		50	1005.79
339	1058.64		1845	989.406		51	1005.79
340	1058.64		1846	989.406		52	1006.32
341	1059.17		1847	989.935		53	1006.32
342	1059.17		1848	990.463		54	1006.32
343	1059.17		1849	990.463		55	1006.32
344	1059.17		1850	990.463		56	1006.32
345	1059.17		1851	990.463		57	1006.32
346	1059.7		1852	990.463		58	1006.32
347	1059.7		1853	990.463		59	1006.32
348	1060.23		1854	990.992		60	1006.32
349	1060.23		1855	990.992		61	1006.85
350	1060.23		1856	990.992		62	1006.85
351	1061.29		1857	990.992		63	1006.85
352	1061.29		1858	991.52		64	1006.85
353	1061.29		1859	991.52		65	1006.85
354	1061.29		1860	991.52		66	1006.85
355	1061.29		1861	992.049		67	1006.85
356	1062.34		1862	992.049		68	1007.38
357	1062.34		1863	992.049		69	1007.38
358	1062.34		1864	992.577		70	1008.43
359	1062.34		1865	992.577		71	1008.43
360	1062.34		1866	993.106		72	1008.43
361	1062.34		1867	993.106		73	1008.96
362	1062.87		1868	993.106		74	1008.96
363	1063.4		1869	993.106		75	1008.96
364	1063.4		1870	993.106		76	1008.96
365	1063.4		1871	993.635		77	1009.49
366	1063.93		1872	993.635		78	1009.49
367	1063.93		1873	994.163		79	1009.49
368	1063.93		1874	994.692		80	1009.49
369	1063.93		1875	994.692		81	1010.02
370	1064.46		1876	995.22		82	1010.55
371	1064.99		1877	995.22		83	1010.55
372	1064.99		1878	995.22		84	1010.55
373	1065.51		1879	995.749		85	1010.55
374	1065.51		1880	995.749		86	1010.55
375	1065.51		1881	995.749		87	1011.08
376	1066.04		1882	995.749		88	1011.08
377	1066.04		1883	996.277		89	1011.08
378	1067.1		1884	996.277		90	1011.6
379	1067.1		1885	996.806		91	1011.6
380	1067.63		1886	996.806		92	1011.6
381	1067.63		1887	996.806		93	1011.6
382	1067.63		1888	996.806		94	1011.6
383	1067.63		1889	996.806		95	1011.6
384	1068.16		1890	996.806		96	1012.13
385	1068.69		1891	997.334		97	1012.13
386	1068.69		1892	997.863		98	1012.13
387	1068.69		1893	997.863		99	1012.66
388	1068.69		1894	997.863		100	1012.66
389	1069.21		1895	997.863		101	1012.66
390	1069.21		1896	997.863		102	1012.66
391	1069.21		1897	997.863		103	1013.19
392	1069.74		1898	998.391		104	1013.19
393	1069.74		1899	998.391		105	1013.72
394	1069.74		1900	998.391		106	1013.72
395	1070.27		1901	998.391		107	1013.72
396	1070.8		1902	998.391		108	1013.72
397	1070.8		1903	998.391		109	1014.25
398	1070.8		1904	998.391		110	1014.25
399	1070.8		1905	998.92		111	1014.78
400	1070.8		1906	999.448		112	1014.78
401	1070.8		1	999.977		113	1015.3
402	1071.33		2	999.977		114	1015.3
403	1071.33		3	999.977		115	1015.83
404	1071.33		4	999.977		116	1015.83
405	1071.33		5	999.977		117	1015.83
406	1071.33		6	1000.51		118	1015.83
407	1071.33		7	1000.51		119	1015.83
408	1071.33		8	1001.03		120	1015.83
409	1071.86		9	1001.03		121	1016.36
410	1072.39		10	1001.03		122	1016.36
411	1072.39		11	1001.03		123	1016.36
412	1072.39		12	1001.56		124	1016.89
413	1072.91		13	1002.09		125	1016.89
414	1072.91		14	1002.09		126	1017.42
415	1072.91		15	1002.09		127	1017.42
416	1072.91		16	1002.09		128	1017.42
417	1072.91		17	1002.62		129	1017.95
418	1073.44		18	1002.62		130	1018.48
419	1073.44		19	1003.15		131	1018.48
420	1073.44		20	1003.15		132	1019
421	1073.44		21	1003.15		133	1019
422	1073.44		22	1003.15		134	1019
423	1073.97		23	1003.15		135	1019.53
424	1073.97		24	1003.68		136	1019.53
425	1074.5		25	1003.68		137	1020.06
426	1075.03		26	1003.68		138	1020.06
427	1075.56		27	1004.21		139	1020.06
428	1075.56		28	1004.21		140	1020.06
429	1075.56		29	1004.73		141	1020.06
430	1076.09		30	1004.73		142	1020.06
431	1076.09		31	1004.73		143	1020.06
432	1076.09		32	1005.26		144	1020.59
433	1076.61		33	1005.26		145	1020.59
434	1076.61		34	1005.26		146	1020.59
435	1077.14		35	1005.26		147	1021.12
436	1077.14		36	1006.32		148	1021.12
437	1077.14		37	1006.32		149	1021.12
438	1077.67		38	1006.32		150	1021.12
439	1077.67		39	1006.32		151	1021.65
440	1077.67		40	1006.32		152	1021.65
441	1077.67		41	1006.32		153	1021.65
442	1078.2		42	1006.32		154	1022.18
443	1078.2		43	1006.85		155	1022.7
444	1078.2		44	1006.85		156	1022.7
445	1078.73		45	1006.85		157	1022.7
446	1079.26		46	1006.85		158	1023.23
447	1079.26		47	1006.85		159	1023.23
448	1079.78		48	1006.85		160	1023.23
449	1079.78		49	1007.38		161	1023.23
450	1080.31		50	1007.38		162	1023.23
451	1080.31		51	1007.38		163	1023.23
452	1080.31		52	1007.9		164	1023.23
453	1080.31		53	1007.9		165	1023.76
454	1080.84		54	1007.9		166	1023.76
455	1080.84		55	1008.43		167	1023.76
456	1080.84		56	1008.43		168	1023.76
457	1080.84		57	1008.43		169	1024.29
458	1080.84		58	1008.43		170	1024.29
459	1080.84		59	1008.96		171	1024.29
460	1081.37		60	1008.96		172	1024.29
461	1081.9		61	1008.96		173	1024.82
462	1081.9		62	1008.96		174	1024.82
463	1082.43		63	1008.96		175	1024.82
464	1082.43		64	1008.96		176	1025.35
465	1082.43		65	1009.49		177	1025.35
466	1082.43		66	1010.02		178	1025.35
467	1082.43		67	1010.02		179	1025.35
468	1082.96		68	1010.55		180	1025.87
469	1082.96		69	1010.55		181	1025.87
470	1083.48		70	1010.55		182	1025.87
471	1083.48		71	1010.55		183	1025.87
472	1083.48		72	1010.55		184	1025.87
473	1083.48		73	1011.08		185	1026.4
474	1083.48		74	1011.08		186	1026.4
475	1083.48		75	1011.6		187	1026.4
476	1083.48		76	1011.6		188	1026.4
477	1084.01		77	1011.6		189	1026.4
478	1084.01		78	1012.13		190	1026.4
479	1084.01		79	1012.13		191	1026.93
480	1084.01		80	1012.13		192	1026.93
481	1084.01		81	1012.13		193	1027.46
482	1084.54		82	1012.13		194	1027.46
483	1084.54		83	1012.66		195	1027.46
484	1084.54		84	1012.66		196	1027.46
485	1084.54		85	1012.66		197	1027.99
486	1084.54		86	1012.66		198	1027.99
487	1085.07		87	1012.66		199	1028.52
488	1085.07		88	1012.66		200	1028.52
489	1085.07		89	1013.19		201	1028.52
490	1085.07		90	1013.19		202	1028.52
491	1085.07		91	1013.72		203	1028.52
492	1085.6		92	1013.72		204	1028.52
493	1085.6		93	1013.72		205	1029.05
[truncated: 9,664 more rows]

## Sheet: TA
CON			P-MAL			P-MAL LpWJL
1	301.79		1	300.204		1	300.204			CON	P-MAL	P-MAL LpWJL
2	301.79		2	300.204		2	300.733		<1000	1342	3882	2431
3	304.433		3	300.733		3	301.262		1000-2000	9465	14452	11803
4	304.961		4	303.376		4	301.262		2000-3000	7894	9231	8724
5	305.49		5	303.376		5	301.262		>3000	5861	3623	4969
6	306.547		6	303.904		6	302.319		Total (#)	24562	31188	27927
7	312.889		7	304.433		7	302.319
8	313.418		8	304.961		8	302.847			CON	P-MAL	P-MAL LpWJL
9	313.418		9	306.018		9	304.433		<1000	5.46372	12.4471	8.70484
10	313.946		10	306.547		10	304.961		1000-2000	38.5351	46.3383	42.2638
11	315.532		11	307.075		11	305.49		2000-3000	32.1391	29.5979	31.2386
12	318.174		12	307.604		12	306.018		>3000	23.8621	11.6166	17.7928
13	318.703		13	309.189		13	306.547		Total (%)	100	100	100
14	319.232		14	309.189		14	308.661
15	328.745		15	313.418		15	309.718
16	331.388		16	314.475		16	310.247
17	331.388		17	315.003		17	311.304
18	332.973		18	316.06		18	311.304
19	336.144		19	316.06		19	311.832
20	339.316		20	316.589		20	312.361
21	340.373		21	316.589		21	312.889
22	340.901		22	316.589		22	313.418
23	341.958		23	316.589		23	314.475
24	343.015		24	317.117		24	314.475
25	344.601		25	318.703		25	317.117
26	345.129		26	319.76		26	317.117
27	345.658		27	320.289		27	320.289
28	346.186		28	320.289		28	320.289
29	357.814		29	321.874		29	321.874
30	357.814		30	321.874		30	322.403
31	358.343		31	322.403		31	322.931
32	358.871		32	322.931		32	323.988
33	360.985		33	323.988		33	325.574
34	362.571		34	324.517		34	327.159
35	373.141		35	325.574		35	330.859
36	376.313		36	326.102		36	331.388
37	378.427		37	327.159		37	332.445
38	379.484		38	327.688		38	332.445
39	379.484		39	328.217		39	332.973
40	381.069		40	329.802		40	332.973
41	381.069		41	332.445		41	333.502
42	381.598		42	332.445		42	333.502
43	384.241		43	334.03		43	334.559
44	386.883		44	335.616		44	343.544
45	386.883		45	336.673		45	344.072
46	388.469		46	338.259		46	344.601
47	394.283		47	339.844		47	345.129
48	397.982		48	340.373		48	348.829
49	398.511		49	340.901		49	349.886
50	401.154		50	340.901		50	351.472
51	401.682		51	340.901		51	353.057
52	404.853		52	341.958		52	354.114
53	404.853		53	341.958		53	354.643
54	406.967		54	343.015		54	354.643
55	406.967		55	343.544		55	355.7
56	410.667		56	344.072		56	363.628
57	411.196		57	345.658		57	364.685
58	411.724		58	347.772		58	365.214
59	411.724		59	348.301		59	367.856
60	412.253		60	348.829		60	368.913
61	414.367		61	348.829		61	369.442
62	416.481		62	349.358		62	369.97
63	416.481		63	349.358		63	374.199
64	417.538		64	349.886		64	375.256
65	417.538		65	350.943		65	375.784
66	422.823		66	352		66	377.898
67	427.58		67	352.529		67	378.955
68	429.694		68	353.057		68	378.955
69	429.694		69	353.586		69	379.484
70	430.223		70	355.171		70	380.541
71	430.223		71	355.7		71	382.126
72	431.808		72	356.229		72	382.655
73	432.337		73	356.229		73	384.769
74	433.394		74	359.928		74	384.769
75	434.979		75	359.928		75	386.883
76	437.093		76	360.985		76	387.412
77	439.208		77	360.985		77	390.054
78	441.85		78	361.514		78	390.583
79	443.436		79	361.514		79	392.697
80	444.493		80	363.099		80	396.925
81	446.078		81	363.628		81	397.454
82	446.078		82	365.214		82	399.568
83	446.607		83	365.214		83	400.096
84	452.421		84	365.742		84	401.154
85	455.592		85	366.271		85	401.682
86	456.649		86	366.799		86	403.796
87	457.706		87	368.913		87	405.382
88	461.934		88	369.442		88	405.91
89	462.991		89	369.97		89	405.91
90	462.991		90	371.027		90	406.967
91	465.634		91	373.67		91	410.139
92	466.163		92	377.37		92	411.196
93	468.805		93	378.427		93	412.781
94	469.334		94	379.484		94	413.838
95	469.862		95	380.012		95	413.838
96	471.976		96	381.598		96	414.367
97	475.148		97	381.598		97	415.952
98	475.676		98	382.126		98	416.481
99	476.205		99	382.655		99	418.066
100	478.319		100	382.655		100	421.238
101	487.304		101	384.769		101	422.295
102	487.304		102	386.883		102	425.466
103	489.946		103	388.469		103	425.466
104	490.475		104	388.997		104	430.223
105	491.003		105	389.526		105	432.337
106	491.532		106	390.054		106	433.394
107	493.118		107	391.64		107	433.394
108	497.874		108	392.169		108	434.979
109	500.517		109	392.169		109	437.622
110	504.217		110	392.169		110	438.151
111	505.802		111	392.169		111	441.85
112	505.802		112	392.697		112	447.664
113	507.388		113	393.226		113	449.778
114	511.088		114	394.283		114	450.835
115	520.601		115	394.283		115	451.364
116	522.187		116	394.811		116	452.949
117	523.772		117	395.34		117	455.063
118	524.301		118	395.868		118	458.235
119	525.358		119	399.039		119	459.82
120	525.886		120	399.039		120	460.349
121	531.172		121	401.154		121	460.877
122	533.814		122	402.211		122	461.934
123	537.514		123	402.211		123	461.934
124	537.514		124	402.739		124	464.577
125	540.685		125	403.796		125	465.106
126	543.328		126	403.796		126	467.22
127	543.328		127	405.382		127	470.919
128	544.385		128	406.967		128	473.033
129	548.085		129	410.139		129	473.562
130	548.613		130	411.196		130	474.091
131	548.613		131	411.196		131	474.091
132	549.142		132	414.367		132	474.619
133	549.67		133	415.952		133	475.676
134	551.256		134	417.009		134	476.205
135	552.313		135	420.181		135	478.847
136	553.37		136	422.823		136	479.904
137	557.07		137	423.88		137	481.49
138	558.655		138	424.937		138	481.49
139	558.655		139	424.937		139	483.076
140	558.655		140	425.994		140	483.604
141	559.184		141	429.166		141	483.604
142	560.769		142	429.166		142	483.604
143	560.769		143	430.223		143	484.133
144	561.298		144	430.751		144	486.247
145	562.883		145	431.808		145	486.775
146	562.883		146	431.808		146	486.775
147	562.883		147	432.865		147	489.418
148	566.583		148	432.865		148	489.418
149	568.697		149	436.036		149	491.532
150	570.283		150	439.736		150	492.06
151	571.868		151	439.736		151	492.589
152	571.868		152	440.793		152	495.232
153	571.868		153	440.793		153	495.76
154	573.454		154	442.379		154	495.76
155	573.982		155	442.379		155	498.931
156	573.982		156	442.379		156	499.46
157	574.511		157	442.907		157	501.045
158	577.154		158	442.907		158	501.574
159	577.682		159	443.436		159	503.16
160	578.211		160	444.493		160	505.274
161	579.268		161	445.021		161	505.802
162	579.796		162	445.55		162	507.916
163	580.853		163	448.721		163	508.445
164	585.082		164	449.25		164	512.673
165	586.139		165	449.778		165	513.202
166	587.724		166	449.778		166	513.202
167	588.253		167	450.835		167	513.202
168	591.952		168	450.835		168	513.73
169	592.481		169	452.421		169	513.73
170	593.538		170	452.949		170	514.787
171	594.595		171	452.949		171	515.316
172	599.88		172	453.478		172	516.901
173	600.937		173	454.006		173	519.015
174	600.937		174	454.535		174	519.015
175	601.466		175	454.535		175	519.544
176	603.052		176	454.535		176	520.073
177	604.109		177	457.706		177	520.073
178	604.109		178	457.706		178	520.073
179	604.637		179	458.235		179	523.244
180	606.751		180	458.235		180	523.244
181	610.451		181	458.763		181	524.301
182	610.98		182	460.877		182	527.472
183	613.094		183	462.991		183	528
184	614.151		184	463.52		184	529.586
185	615.208		185	465.634		185	530.115
186	615.208		186	468.277		186	531.172
187	616.265		187	468.805		187	531.7
188	617.322		188	469.334		188	531.7
189	618.379		189	469.334		189	531.7
190	619.436		190	469.334		190	531.7
191	621.022		191	473.562		191	533.286
192	622.079		192	476.205		192	534.343
193	622.607		193	478.319		193	534.871
194	625.25		194	480.961		194	535.928
195	626.307		195	482.018		195	538.043
196	627.364		196	482.547		196	541.214
197	628.421		197	482.547		197	541.742
198	628.95		198	482.547		198	542.271
199	628.95		199	482.547		199	542.799
200	630.535		200	483.604		200	545.97
201	632.121		201	486.247		201	545.97
202	636.349		202	486.775		202	545.97
203	636.877		203	486.775		203	549.67
204	638.992		204	487.304		204	553.37
205	638.992		205	488.361		205	553.37
206	640.049		206	488.889		206	553.898
207	641.634		207	489.418		207	554.955
208	644.277		208	489.946		208	555.484
209	644.277		209	489.946		209	556.013
210	644.277		210	490.475		210	556.541
211	644.805		211	491.532		211	557.07
212	646.391		212	495.232		212	561.298
213	646.391		213	498.931		213	563.412
214	647.448		214	499.46		214	563.94
215	647.977		215	499.988		215	564.469
216	650.619		216	499.988		216	564.469
217	652.205		217	499.988		217	566.055
218	654.319		218	500.517		218	567.64
219	654.319		219	503.16		219	569.754
220	654.847		220	504.745		220	569.754
221	654.847		221	506.331		221	570.811
222	655.904		222	507.916		222	573.454
223	655.904		223	508.445		223	575.568
224	655.904		224	508.973		224	577.154
225	656.962		225	509.502		225	577.154
226	656.962		226	510.03		226	578.211
227	658.547		227	510.559		227	579.268
228	660.661		228	511.616		228	580.325
229	661.19		229	511.616		229	582.967
230	662.775		230	512.145		230	583.496
231	663.304		231	512.673		231	584.025
232	663.832		232	514.787		232	584.553
233	664.361		233	514.787		233	585.082
234	664.889		234	515.316		234	585.082
235	665.418		235	516.901		235	585.61
236	666.475		236	517.958		236	585.61
237	666.475		237	519.015		237	586.139
238	666.475		238	519.015		238	586.667
239	667.004		239	519.544		239	587.196
240	667.004		240	520.073		240	588.781
241	667.532		241	521.13		241	589.31
242	667.532		242	522.187		242	589.838
243	668.061		243	522.715		243	590.367
244	668.589		244	522.715		244	591.952
245	668.589		245	523.244		245	591.952
246	670.175		246	523.772		246	592.481
247	670.175		247	523.772		247	592.481
248	671.232		248	524.301		248	593.01
249	673.874		249	524.301		249	595.652
250	673.874		250	524.829		250	595.652
251	675.46		251	525.358		251	597.766
252	678.103		252	526.415		252	598.295
253	678.631		253	527.472		253	598.295
254	679.16		254	529.058		254	599.352
255	683.388		255	529.586		255	599.88
256	683.388		256	529.586		256	601.466
257	683.388		257	529.586		257	602.523
258	684.445		258	530.643		258	604.109
259	686.031		259	533.814		259	605.166
260	686.031		260	533.814		260	606.223
261	686.559		261	534.343		261	606.751
262	687.616		262	534.871		262	609.394
263	688.145		263	535.4		263	609.394
264	688.145		264	535.928		264	609.394
265	688.673		265	537.514		265	610.451
266	689.202		266	537.514		266	610.451
267	689.73		267	538.043		267	610.98
268	689.73		268	538.043		268	610.98
269	690.259		269	539.1		269	611.508
270	690.259		270	539.1		270	612.037
271	691.316		271	539.1		271	612.037
272	692.373		272	539.628		272	612.565
273	692.373		273	539.628		273	613.094
274	693.43		274	540.157		274	614.151
275	693.43		275	540.685		275	614.151
276	695.016		276	541.742		276	614.151
277	695.544		277	542.271		277	614.679
278	695.544		278	542.799		278	614.679
279	696.073		279	543.328		279	614.679
280	697.658		280	544.913		280	616.793
281	697.658		281	545.442		281	620.493
282	697.658		282	547.556		282	621.022
283	698.715		283	547.556		283	621.022
284	699.772		284	550.199		284	621.55
285	700.301		285	550.199		285	622.079
286	700.301		286	553.37		286	624.193
287	700.301		287	553.37		287	624.193
288	700.829		288	553.37		288	624.721
289	700.829		289	553.37		289	624.721
290	701.358		290	554.427		290	625.25
291	701.358		291	554.955		291	625.25
292	702.415		292	554.955		292	626.307
293	703.472		293	556.541		293	626.307
294	703.472		294	557.07		294	626.835
295	704.001		295	557.07		295	627.364
296	704.001		296	557.07		296	627.892
297	705.058		297	558.127		297	627.892
298	706.643		298	558.127		298	631.592
299	707.7		299	558.655		299	632.649
300	707.7		300	559.184		300	633.706
301	707.7		301	559.184		301	635.292
302	708.757		302	559.712		302	635.82
303	709.286		303	559.712		303	636.349
304	710.343		304	561.298		304	636.349
305	710.343		305	564.469		305	636.349
306	710.872		306	564.469		306	636.349
307	711.4		307	564.469		307	636.349
308	711.4		308	564.998		308	637.406
309	711.929		309	564.998		309	637.406
310	712.457		310	565.526		310	637.935
311	712.986		311	567.64		311	637.935
312	713.514		312	568.169		312	638.992
313	714.043		313	569.754		313	638.992
314	714.043		314	570.283		314	640.049
315	714.571		315	570.283		315	640.577
316	715.628		316	570.283		316	641.106
317	716.157		317	570.811		317	641.634
318	716.157		318	570.811		318	642.691
319	717.214		319	571.34		319	642.691
320	717.742		320	571.34		320	643.22
321	717.742		321	572.397		321	643.748
322	718.271		322	572.397		322	644.805
323	718.271		323	574.511		323	644.805
324	718.271		324	574.511		324	645.862
325	718.271		325	575.04		325	647.448
326	718.271		326	575.568		326	647.448
327	718.799		327	575.568		327	648.505
328	719.328		328	576.097		328	649.034
329	719.856		329	576.625		329	649.034
330	719.856		330	577.154		330	649.034
331	720.385		331	577.682		331	650.091
332	721.442		332	577.682		332	650.091
333	721.442		333	578.211		333	651.148
334	721.971		334	578.211		334	651.148
335	722.499		335	578.739		335	653.79
336	723.028		336	579.268		336	654.847
337	723.028		337	579.268		337	654.847
338	723.028		338	579.796		338	655.376
339	724.085		339	581.382		339	655.376
340	725.67		340	581.382		340	656.433
341	725.67		341	581.382		341	656.962
342	725.67		342	581.91		342	656.962
343	726.727		343	581.91		343	656.962
344	726.727		344	581.91		344	656.962
345	727.256		345	582.439		345	657.49
346	727.784		346	582.967		346	657.49
347	727.784		347	583.496		347	658.019
348	727.784		348	583.496		348	658.019
349	727.784		349	583.496		349	658.547
350	729.899		350	584.025		350	660.133
351	730.427		351	584.025		351	660.133
352	730.956		352	584.025		352	660.661
353	730.956		353	584.553		353	660.661
354	732.541		354	585.082		354	662.247
355	733.07		355	585.082		355	662.775
356	734.127		356	586.139		356	663.832
357	734.655		357	586.139		357	663.832
358	735.184		358	586.667		358	663.832
359	735.712		359	588.253		359	664.361
360	736.241		360	588.781		360	665.418
361	737.298		361	588.781		361	665.418
362	737.298		362	589.31		362	665.947
363	738.355		363	589.31		363	666.475
364	738.355		364	589.31		364	667.004
365	738.884		365	589.838		365	667.004
366	739.412		366	589.838		366	667.004
367	739.412		367	590.895		367	667.532
368	739.412		368	590.895		368	668.061
369	739.941		369	590.895		369	668.589
370	739.941		370	590.895		370	669.118
371	739.941		371	591.424		371	669.118
372	740.469		372	591.424		372	669.118
373	741.526		373	591.952		373	669.646
374	741.526		374	593.538		374	669.646
375	741.526		375	593.538		375	669.646
376	741.526		376	594.067		376	670.703
377	741.526		377	594.595		377	670.703
378	742.055		378	594.595		378	671.76
379	742.583		379	594.595		379	672.817
380	742.583		380	595.124		380	673.874
381	742.583		381	596.181		381	673.874
382	744.697		382	596.181		382	675.46
383	744.697		383	596.709		383	675.46
384	745.226		384	596.709		384	675.989
385	746.283		385	596.709		385	675.989
386	746.283		386	598.823		386	676.517
387	746.811		387	599.352		387	677.046
388	747.34		388	600.409		388	677.574
389	747.34		389	601.466		389	678.103
390	749.454		390	601.995		390	678.103
391	749.454		391	602.523		391	678.631
392	749.983		392	602.523		392	679.16
393	752.097		393	603.052		393	679.688
394	752.625		394	603.58		394	680.217
395	753.154		395	603.58		395	680.217
396	753.682		396	603.58		396	680.217
397	753.682		397	604.637		397	680.745
398	754.739		398	604.637		398	680.745
399	754.739		399	604.637		399	681.274
400	755.796		400	606.751		400	681.274
401	755.796		401	606.751		401	681.802
402	756.325		402	607.28		402	682.331
403	756.325		403	607.28		403	682.859
404	756.854		404	607.28		404	682.859
405	757.911		405	607.28		405	683.388
406	757.911		406	607.28		406	684.445
407	758.439		407	607.808		407	684.445
408	760.553		408	608.337		408	684.974
409	761.61		409	608.337		409	685.502
410	762.667		410	608.865		410	685.502
411	762.667		411	609.922		411	685.502
412	763.196		412	610.451		412	686.031
413	763.724		413	610.451		413	686.031
414	764.253		414	610.98		414	686.559
415	765.31		415	610.98		415	687.616
416	765.839		416	611.508		416	688.145
417	766.367		417	611.508		417	688.145
418	766.896		418	611.508		418	688.145
419	767.424		419	611.508		419	688.673
420	767.424		420	611.508		420	689.202
421	768.481		421	612.037		421	690.259
422	770.067		422	612.037		422	690.259
423	770.067		423	612.037		423	690.259
424	770.595		424	612.037		424	690.787
425	771.124		425	612.565		425	691.844
426	773.238		426	612.565		426	692.373
427	773.766		427	614.151		427	693.43
428	773.766		428	614.151		428	693.43
429	775.352		429	615.736		429	693.43
430	775.881		430	616.265		430	693.43
431	776.409		431	616.793		431	693.43
432	776.409		432	616.793		432	693.43
433	776.938		433	617.322		433	693.43
434	776.938		434	617.322		434	693.959
435	777.466		435	618.379		435	695.544
436	777.995		436	618.379		436	695.544
437	779.052		437	618.907		437	696.073
438	779.58		438	618.907		438	696.601
439	779.58		439	618.907		439	696.601
440	779.58		440	618.907		440	696.601
441	780.109		441	618.907		441	697.13
442	780.637		442	619.436		442	697.13
443	781.694		443	619.965		443	697.13
444	782.223		444	620.493		444	697.658
445	782.223		445	621.022		445	697.658
446	782.751		446	621.022		446	698.715
447	783.809		447	621.022		447	698.715
448	784.337		448	621.022		448	701.358
449	784.337		449	621.55		449	701.358
450	784.866		450	622.079		450	701.358
451	785.923		451	622.079		451	701.358
452	785.923		452	623.664		452	701.887
453	785.923		453	623.664		453	701.887
454	785.923		454	624.193		454	702.415
455	786.451		455	624.721		455	702.944
456	786.98		456	625.25		456	702.944
457	786.98		457	625.25		457	703.472
458	787.508		458	625.25		458	703.472
459	787.508		459	625.25		459	704.001
460	788.037		460	625.25		460	704.001
461	788.565		461	625.25		461	704.001
462	789.094		462	625.778		462	704.001
463	790.151		463	626.307		463	704.529
464	790.679		464	627.364		464	705.058
465	791.208		465	627.364		465	705.586
466	791.208		466	628.421		466	706.115
467	791.208		467	628.95		467	706.115
468	791.736		468	628.95		468	706.643
469	792.793		469	629.478		469	706.643
470	792.793		470	630.535		470	707.7
471	792.793		471	631.064		471	707.7
472	793.322		472	631.592		472	708.229
473	793.322		473	632.121		473	708.757
474	793.322		474	632.121		474	709.814
475	793.851		475	632.649		475	710.872
476	793.851		476	632.649		476	710.872
477	794.379		477	636.349		477	710.872
478	794.379		478	636.349		478	711.4
479	794.379		479	636.349		479	711.929
480	794.908		480	636.877		480	712.457
481	795.436		481	637.406		481	712.457
482	795.965		482	637.406		482	712.457
483	797.022		483	637.406		483	712.986
484	797.022		484	637.935		484	713.514
485	797.022		485	637.935		485	713.514
486	797.55		486	638.463		486	714.043
487	798.079		487	638.463		487	714.043
488	798.607		488	638.463		488	715.1
489	799.136		489	639.52		489	715.628
490	799.136		490	639.52		490	716.157
491	799.664		491	639.52		491	716.157
492	800.721		492	640.049		492	716.685
493	800.721		493	640.049		493	717.214
494	800.721		494	640.577		494	717.214
495	800.721		495	640.577		495	717.742
496	800.721		496	641.106		496	718.271
497	801.25		497	641.106		497	718.271
498	801.25		498	641.634		498	718.799
499	801.25		499	641.634		499	718.799
500	801.25		500	642.163		500	718.799
501	801.778		501	642.691		501	719.856
502	802.307		502	642.691		502	720.385
503	802.307		503	643.22		503	720.914
504	802.836		504	643.748		504	720.914
505	802.836		505	643.748		505	721.442
506	803.364		506	643.748		506	721.442
507	803.364		507	643.748		507	722.499
508	803.364		508	643.748		508	722.499
509	803.893		509	643.748		509	722.499
510	803.893		510	644.277		510	722.499
511	804.421		511	644.277		511	723.028
512	804.421		512	644.277		512	723.028
513	804.95		513	645.334		513	723.028
514	806.007		514	645.862		514	723.556
515	806.007		515	646.391		515	724.085
516	806.535		516	646.391		516	724.085
517	806.535		517	646.391		517	724.613
518	807.064		518	646.919		518	724.613
519	807.592		519	646.919		519	725.142
520	807.592		520	646.919		520	725.142
521	808.121		521	647.448		521	725.67
522	808.121		522	647.448		522	725.67
523	808.121		523	647.448		523	726.199
524	809.178		524	647.977		524	726.199
525	809.178		525	648.505		525	726.199
526	809.706		526	649.562		526	727.256
527	809.706		527	649.562		527	728.841
528	810.235		528	650.619		528	728.841
529	810.235		529	651.148		529	729.37
530	810.763		530	651.148		530	730.427
531	810.763		531	651.148		531	730.427
532	810.763		532	652.205		532	730.956
533	810.763		533	652.733		533	731.484
534	811.292		534	653.262		534	731.484
535	811.292		535	653.262		535	732.013
536	811.821		536	653.79		536	733.07
537	812.349		537	654.319		537	733.598
538	812.878		538	654.319		538	733.598
539	813.935		539	654.319		539	734.655
540	814.992		540	654.319		540	734.655
541	814.992		541	654.847		541	735.184
542	814.992		542	654.847		542	735.184
543	816.049		543	655.904		543	735.712
544	816.049		544	655.904		544	735.712
545	816.049		545	655.904		545	736.241
546	817.106		546	655.904		546	737.298
547	817.634		547	656.433		547	737.298
548	818.163		548	656.433		548	737.298
549	818.163		549	656.433		549	737.826
550	818.163		550	656.962		550	738.355
551	819.748		551	657.49		551	738.355
552	819.748		552	658.019		552	738.884
553	819.748		553	658.547		553	738.884
554	820.277		554	658.547		554	738.884
555	820.806		555	659.076		555	738.884
556	820.806		556	659.076		556	739.412
557	820.806		557	659.076		557	739.941
558	820.806		558	659.076		558	739.941
559	821.334		559	659.604		559	739.941
560	821.863		560	659.604		560	739.941
561	821.863		561	660.133		561	740.469
562	821.863		562	660.133		562	740.998
563	822.391		563	660.661		563	740.998
564	822.92		564	660.661		564	741.526
565	822.92		565	660.661		565	742.055
566	822.92		566	661.19		566	742.055
567	823.977		567	661.19		567	742.583
568	825.034		568	661.19		568	743.112
569	825.034		569	661.718		569	743.112
570	826.091		570	662.247		570	744.169
571	827.148		571	662.775		571	744.169
572	827.676		572	662.775		572	744.169
573	828.205		573	662.775		573	744.169
574	828.205		574	663.304		574	744.697
575	828.733		575	663.304		575	744.697
576	828.733		576	663.304		576	745.226
577	828.733		577	664.361		577	746.283
578	828.733		578	664.889		578	746.283
579	828.733		579	664.889		579	746.283
580	829.791		580	665.947		580	746.283
581	830.319		581	665.947		581	747.34
582	830.319		582	665.947		582	747.34
583	830.848		583	666.475		583	747.34
584	831.905		584	667.004		584	747.34
585	832.433		585	667.532		585	747.869
586	832.433		586	667.532		586	747.869
587	832.433		587	668.061		587	747.869
588	832.962		588	668.061		588	748.397
589	832.962		589	668.061		589	748.397
590	833.49		590	668.061		590	748.397
591	834.019		591	668.589		591	748.397
592	834.019		592	668.589		592	748.926
593	834.547		593	668.589		593	749.454
594	835.076		594	668.589		594	749.983
595	835.076		595	669.646		595	749.983
596	835.604		596	669.646		596	751.04
597	835.604		597	669.646		597	751.04
598	835.604		598	670.175		598	751.04
599	835.604		599	670.175		599	751.568
600	836.661		600	670.703		600	751.568
601	836.661		601	670.703		601	751.568
602	837.19		602	671.232		602	752.097
603	837.19		603	671.76		603	752.625
604	837.19		604	671.76		604	752.625
605	837.718		605	671.76		605	752.625
606	837.718		606	672.289		606	752.625
607	838.776		607	672.289		607	752.625
608	839.304		608	672.289		608	753.154
609	839.833		609	672.289		609	753.154
610	840.361		610	672.289		610	753.682
611	840.89		611	672.817		611	753.682
612	840.89		612	672.817		612	754.211
613	840.89		613	673.346		613	754.211
614	841.418		614	673.874		614	754.739
615	841.418		615	673.874		615	754.739
616	843.004		616	674.403		616	754.739
617	844.061		617	674.403		617	754.739
618	844.061		618	674.403		618	754.739
619	844.061		619	674.932		619	755.268
620	844.589		620	675.46		620	755.268
621	845.118		621	675.46		621	755.268
622	845.646		622	675.46		622	755.796
623	845.646		623	675.46		623	755.796
624	845.646		624	675.989		624	755.796
625	845.646		625	676.517		625	755.796
626	845.646		626	677.046		626	755.796
627	846.175		627	677.046		627	755.796
628	846.175		628	677.574		628	756.325
629	846.703		629	677.574		629	756.325
630	847.232		630	678.103		630	756.854
631	847.232		631	678.631		631	756.854
632	847.232		632	678.631		632	756.854
633	847.761		633	678.631		633	757.382
634	847.761		634	678.631		634	757.382
635	848.818		635	679.16		635	757.382
636	848.818		636	679.16		636	757.382
637	848.818		637	679.16		637	757.382
638	849.346		638	679.16		638	757.911
639	849.346		639	679.16		639	757.911
640	849.346		640	679.16		640	758.439
641	849.346		641	679.688		641	759.496
642	849.875		642	679.688		642	760.025
643	850.403		643	679.688		643	760.553
644	850.403		644	680.217		644	760.553
645	850.403		645	680.217		645	760.553
646	850.403		646	680.745		646	761.082
647	850.403		647	680.745		647	761.082
648	850.932		648	680.745		648	761.082
649	851.46		649	680.745		649	761.61
650	851.46		650	680.745		650	761.61
651	851.989		651	680.745		651	761.61
652	853.046		652	681.274		652	762.139
653	853.046		653	681.802		653	762.139
654	853.574		654	681.802		654	762.139
655	853.574		655	682.331		655	762.139
656	854.103		656	682.331		656	762.139
657	854.103		657	682.331		657	762.667
658	854.103		658	682.331		658	762.667
659	854.631		659	682.331		659	763.196
660	855.16		660	682.859		660	763.196
661	855.16		661	682.859		661	763.196
662	855.688		662	682.859		662	764.253
663	855.688		663	682.859		663	764.253
664	855.688		664	683.388		664	764.781
665	856.746		665	683.388		665	764.781
666	857.274		666	683.388		666	764.781
667	857.274		667	683.388		667	765.31
668	857.274		668	683.917		668	765.31
669	857.274		669	683.917		669	765.31
670	857.274		670	684.445		670	765.839
671	857.274		671	684.445		671	766.896
672	858.331		672	686.031		672	766.896
673	858.331		673	686.031		673	767.424
674	858.331		674	686.559		674	767.424
675	858.331		675	686.559		675	767.953
676	858.331		676	687.088		676	767.953
677	858.86		677	687.088		677	768.481
678	858.86		678	687.088		678	768.481
679	859.388		679	687.616		679	769.01
680	859.388		680	688.145		680	769.01
681	859.917		681	688.145		681	769.01
682	860.974		682	688.145		682	769.538
683	860.974		683	688.145		683	770.067
684	860.974		684	688.145		684	770.067
685	862.031		685	688.145		685	770.595
686	862.559		686	688.673		686	771.124
687	862.559		687	689.202		687	771.124
688	862.559		688	689.73		688	771.124
689	863.088		689	690.259		689	771.124
690	863.616		690	690.259		690	771.652
691	864.145		691	690.259		691	771.652
692	864.673		692	690.787		692	772.181
693	864.673		693	690.787		693	772.181
694	865.202		694	691.316		694	772.181
695	865.202		695	691.316		695	772.181
696	865.202		696	691.316		696	772.181
697	866.259		697	691.316		697	772.181
698	866.788		698	691.316		698	772.709
699	866.788		699	691.316		699	773.238
700	867.316		700	692.373		700	773.238
701	867.316		701	692.373		701	773.238
702	867.316		702	692.373		702	773.238
703	867.316		703	692.902		703	773.238
704	867.316		704	692.902		704	773.766
705	868.373		705	693.43		705	774.824
706	868.902		706	693.43		706	774.824
707	868.902		707	693.43		707	774.824
708	868.902		708	693.959		708	774.824
709	868.902		709	693.959		709	775.352
710	868.902		710	693.959		710	775.881
711	869.43		711	694.487		711	775.881
712	869.43		712	694.487		712	775.881
713	869.959		713	695.016		713	775.881
714	869.959		714	695.544		714	776.409
715	870.487		715	695.544		715	776.409
716	870.487		716	695.544		716	776.938
717	870.487		717	695.544		717	776.938
718	870.487		718	695.544		718	776.938
719	870.487		719	696.073		719	776.938
720	871.016		720	696.601		720	776.938
721	871.544		721	696.601		721	777.466
722	871.544		722	696.601		722	777.466
723	871.544		723	697.13		723	777.995
724	871.544		724	697.658		724	777.995
725	872.073		725	697.658		725	777.995
726	872.073		726	697.658		726	778.523
727	872.073		727	697.658		727	778.523
728	872.601		728	698.187		728	778.523
729	873.13		729	698.187		729	778.523
730	873.13		730	698.187		730	779.052
731	873.13		731	698.715		731	779.052
732	873.658		732	698.715		732	779.58
733	873.658		733	698.715		733	779.58
734	874.187		734	698.715		734	779.58
735	874.715		735	699.244		735	780.109
736	874.715		736	699.244		736	780.109
737	875.244		737	700.301		737	780.637
738	875.244		738	700.829		738	780.637
739	875.773		739	700.829		739	781.166
740	875.773		740	700.829		740	781.694
741	875.773		741	700.829		741	781.694
742	875.773		742	700.829		742	781.694
743	875.773		743	701.358		743	781.694
744	876.301		744	701.358		744	782.223
745	876.301		745	701.887		745	782.223
746	876.301		746	702.415		746	782.751
747	876.83		747	702.944		747	782.751
748	876.83		748	702.944		748	783.28
749	878.415		749	703.472		749	783.28
750	878.415		750	703.472		750	783.28
751	878.415		751	703.472		751	783.809
752	878.415		752	703.472		752	783.809
753	878.944		753	704.001		753	783.809
754	879.472		754	704.529		754	784.866
755	879.472		755	704.529		755	785.394
756	880.001		756	704.529		756	785.394
757	881.058		757	704.529		757	785.394
758	881.058		758	704.529		758	785.394
759	881.586		759	705.058		759	785.923
760	881.586		760	705.058		760	785.923
761	882.115		761	705.058		761	785.923
762	882.115		762	705.586		762	785.923
763	882.643		763	705.586		763	786.451
764	882.643		764	705.586		764	786.451
765	883.172		765	705.586		765	786.98
766	883.172		766	706.115		766	787.508
767	883.172		767	706.115		767	787.508
768	883.7		768	706.643		768	787.508
769	884.229		769	706.643		769	788.037
770	884.229		770	707.172		770	788.037
771	884.229		771	707.7		771	788.037
772	884.758		772	707.7		772	788.037
773	885.286		773	707.7		773	788.037
774	885.286		774	708.229		774	788.565
775	885.815		775	708.229		775	788.565
776	886.343		776	708.229		776	788.565
777	886.343		777	708.757		777	788.565
778	886.343		778	708.757		778	789.094
779	886.872		779	708.757		779	789.094
780	887.929		780	709.286		780	790.151
781	887.929		781	709.286		781	790.151
782	888.457		782	709.286		782	790.679
783	888.457		783	709.814		783	790.679
784	888.986		784	709.814		784	790.679
785	888.986		785	709.814		785	791.208
786	889.514		786	709.814		786	791.208
787	889.514		787	710.343		787	791.208
788	889.514		788	710.343		788	791.736
789	889.514		789	710.343		789	791.736
790	889.514		790	710.343		790	791.736
791	890.043		791	710.872		791	791.736
792	890.571		792	710.872		792	792.265
793	890.571		793	710.872		793	792.265
794	890.571		794	710.872		794	792.265
795	890.571		795	710.872		795	792.265
796	891.1		796	711.4		796	792.265
797	891.628		797	711.4		797	792.793
798	891.628		798	711.929		798	792.793
799	891.628		799	711.929		799	792.793
800	891.628		800	712.457		800	792.793
801	891.628		801	712.457		801	793.322
802	891.628		802	712.457		802	793.322
803	892.685		803	712.986		803	793.322
804	892.685		804	712.986		804	793.322
805	893.214		805	712.986		805	794.379
806	893.214		806	713.514		806	794.379
807	893.214		807	713.514		807	794.379
808	893.743		808	714.043		808	794.379
809	893.743		809	714.571		809	794.908
810	893.743		810	714.571		810	794.908
811	894.271		811	715.628		811	795.436
812	894.8		812	715.628		812	795.436
813	894.8		813	715.628		813	795.436
814	894.8		814	715.628		814	795.965
815	895.857		815	715.628		815	795.965
816	895.857		816	716.157		816	795.965
817	895.857		817	716.157		817	796.493
818	896.385		818	716.157		818	796.493
819	896.385		819	716.157		819	796.493
820	896.385		820	716.157		820	797.022
821	896.385		821	716.157		821	797.022
822	896.914		822	716.685		822	797.55
823	896.914		823	716.685		823	797.55
824	897.442		824	716.685		824	797.55
825	897.971		825	717.214		825	797.55
826	897.971		826	717.214		826	797.55
827	898.499		827	717.742		827	798.607
828	898.499		828	717.742		828	798.607
829	899.028		829	718.271		829	798.607
830	899.028		830	718.271		830	798.607
831	899.028		831	718.271		831	798.607
832	899.556		832	718.271		832	798.607
833	899.556		833	718.271		833	799.136
834	900.613		834	718.799		834	799.136
835	900.613		835	718.799		835	799.136
836	900.613		836	718.799		836	799.664
837	900.613		837	718.799		837	799.664
838	901.142		838	719.328		838	799.664
839	901.67		839	719.328		839	799.664
840	902.728		840	719.328		840	800.193
841	902.728		841	719.856		841	800.721
842	903.256		842	719.856		842	801.25
843	903.256		843	719.856		843	801.25
844	903.256		844	719.856		844	801.25
845	903.256		845	720.385		845	801.778
846	903.256		846	720.914		846	802.307
847	903.256		847	720.914		847	802.307
848	903.785		848	720.914		848	803.364
849	903.785		849	721.442		849	803.893
850	903.785		850	721.442		850	803.893
851	904.313		851	721.442		851	803.893
852	904.313		852	721.442		852	803.893
853	904.313		853	721.971		853	804.421
854	904.842		854	721.971		854	804.421
855	904.842		855	721.971		855	804.95
856	904.842		856	722.499		856	804.95
857	905.37		857	722.499		857	804.95
858	905.37		858	722.499		858	805.478
859	905.899		859	723.028		859	805.478
860	905.899		860	723.028		860	805.478
861	906.427		861	723.556		861	806.007
862	906.427		862	724.085		862	806.535
863	906.427		863	724.085		863	807.064
864	906.427		864	724.613		864	807.064
865	906.427		865	724.613		865	807.064
866	906.956		866	724.613		866	807.064
867	906.956		867	725.142		867	807.064
868	908.013		868	725.67		868	807.064
869	908.541		869	725.67		869	807.592
870	908.541		870	725.67		870	807.592
871	908.541		871	726.199		871	807.592
872	909.07		872	726.727		872	807.592
873	909.07		873	726.727		873	807.592
874	909.07		874	726.727		874	808.121
875	909.07		875	726.727		875	808.121
876	909.598		876	727.256		876	808.121
877	910.127		877	727.256		877	808.649
878	910.655		878	727.784		878	808.649
879	910.655		879	728.313		879	808.649
880	910.655		880	728.313		880	809.178
881	910.655		881	728.841		881	809.706
882	911.713		882	728.841		882	809.706
883	912.241		883	729.37		883	810.235
884	912.241		884	729.899		884	810.235
885	912.241		885	729.899		885	810.763
886	912.77		886	729.899		886	810.763
887	913.298		887	730.427		887	810.763
888	913.298		888	730.956		888	810.763
889	913.298		889	730.956		889	810.763
890	913.298		890	730.956		890	810.763
891	913.827		891	730.956		891	811.292
892	913.827		892	731.484		892	811.292
893	913.827		893	732.013		893	811.292
894	914.355		894	732.013		894	811.292
895	914.355		895	732.013		895	811.821
896	914.355		896	732.013		896	811.821
897	914.355		897	732.541		897	811.821
898	914.884		898	733.07		898	811.821
899	914.884		899	733.07		899	811.821
900	914.884		900	733.598		900	812.878
901	915.941		901	733.598		901	812.878
902	915.941		902	733.598		902	813.406
903	915.941		903	734.127		903	813.406
904	916.469		904	734.127		904	813.406
905	916.469		905	734.127		905	813.406
906	916.469		906	734.127		906	813.406
907	916.469		907	734.127		907	813.406
908	916.469		908	734.655		908	813.935
909	916.998		909	734.655		909	813.935
910	916.998		910	734.655		910	813.935
911	916.998		911	734.655		911	814.463
912	917.526		912	734.655		912	814.463
913	917.526		913	734.655		913	814.992
914	917.526		914	734.655		914	814.992
915	918.055		915	735.184		915	814.992
916	918.055		916	735.184		916	815.52
917	918.583		917	735.712		917	816.049
918	918.583		918	735.712		918	816.049
919	919.112		919	735.712		919	816.049
920	919.112		920	735.712		920	816.049
921	919.112		921	735.712		921	816.577
922	919.64		922	736.241		922	816.577
923	919.64		923	736.241		923	816.577
924	920.169		924	736.241		924	816.577
925	920.698		925	736.241		925	817.106
926	920.698		926	736.769		926	817.634
927	920.698		927	736.769		927	817.634
928	920.698		928	736.769		928	817.634
929	921.226		929	736.769		929	817.634
930	921.226		930	736.769		930	818.163
931	921.226		931	737.298		931	818.691
932	921.755		932	737.298		932	818.691
933	921.755		933	737.298		933	818.691
934	922.283		934	737.826		934	818.691
935	922.283		935	737.826		935	819.22
936	922.283		936	737.826		936	819.22
937	922.283		937	738.884		937	819.22
938	922.812		938	739.412		938	819.748
939	922.812		939	739.412		939	820.277
940	923.34		940	739.412		940	820.277
941	923.34		941	739.941		941	820.277
942	923.34		942	740.469		942	820.277
943	923.34		943	740.469		943	820.277
944	923.869		944	740.469		944	820.806
945	923.869		945	740.998		945	820.806
946	923.869		946	740.998		946	820.806
947	924.397		947	740.998		947	821.334
948	924.397		948	741.526		948	821.334
949	925.454		949	741.526		949	821.334
950	925.454		950	741.526		950	821.334
951	925.983		951	741.526		951	821.863
952	925.983		952	741.526		952	821.863
953	925.983		953	742.055		953	821.863
954	926.511		954	742.055		954	821.863
955	926.511		955	742.055		955	821.863
956	926.511		956	742.055		956	821.863
957	926.511		957	743.112		957	821.863
958	927.04		958	743.112		958	821.863
959	927.04		959	743.112		959	822.92
960	927.04		960	743.112		960	822.92
961	927.568		961	743.64		961	822.92
962	927.568		962	743.64		962	823.448
963	927.568		963	743.64		963	823.448
964	928.097		964	744.169		964	823.448
965	928.097		965	744.697		965	823.448
966	928.097		966	744.697		966	823.448
967	928.625		967	745.226		967	823.448
968	928.625		968	745.226		968	823.448
969	928.625		969	745.226		969	823.448
970	928.625		970	745.754		970	823.977
971	928.625		971	745.754		971	823.977
972	929.154		972	745.754		972	823.977
973	929.154		973	745.754		973	823.977
974	929.683		974	746.283		974	824.505
975	929.683		975	746.283		975	824.505
976	930.211		976	746.283		976	824.505
977	930.211		977	746.283		977	825.034
978	930.211		978	746.283		978	825.562
979	930.211		979	747.34		979	825.562
980	931.268		980	747.34		980	825.562
981	931.797		981	747.34		981	826.091
982	931.797		982	747.34		982	826.091
983	931.797		983	747.869		983	826.091
984	932.325		984	748.397		984	826.619
985	932.325		985	748.397		985	826.619
986	932.325		986	748.397		986	826.619
987	932.854		987	748.397		987	826.619
988	932.854		988	748.397		988	827.148
989	933.382		989	748.397		989	827.148
990	934.439		990	748.926		990	827.148
991	934.439		991	749.454		991	827.148
992	934.439		992	749.454		992	827.676
993	934.439		993	749.983		993	827.676
994	934.439		994	750.511		994	827.676
995	934.439		995	750.511		995	828.205
996	934.968		996	750.511		996	828.205
997	935.496		997	751.04		997	828.205
998	935.496		998	751.04		998	828.205
999	936.025		999	751.04		999	828.733
1000	936.025		1000	751.04		1000	828.733
1001	936.025		1001	751.04		1001	828.733
1002	936.025		1002	751.04		1002	829.262
1003	936.025		1003	751.04		1003	829.262
1004	936.025		1004	751.04		1004	829.262
1005	936.553		1005	751.04		1005	829.262
1006	936.553		1006	751.568		1006	829.262
1007	936.553		1007	751.568		1007	829.791
1008	936.553		1008	752.097		1008	829.791
1009	937.082		1009	752.097		1009	829.791
1010	937.082		1010	752.097		1010	829.791
1011	937.082		1011	752.625		1011	830.319
1012	937.61		1012	752.625		1012	830.319
1013	938.139		1013	752.625		1013	830.319
1014	938.139		1014	752.625		1014	830.848
1015	938.139		1015	752.625		1015	830.848
1016	938.668		1016	752.625		1016	830.848
1017	938.668		1017	752.625		1017	830.848
1018	939.196		1018	753.154		1018	831.376
1019	939.196		1019	753.154		1019	831.376
1020	939.725		1020	753.154		1020	831.376
1021	940.253		1021	753.154		1021	831.376
1022	940.253		1022	753.682		1022	831.905
1023	940.253		1023	753.682		1023	831.905
1024	940.253		1024	753.682		1024	831.905
1025	940.253		1025	754.211		1025	831.905
1026	940.782		1026	754.211		1026	832.433
1027	940.782		1027	754.211		1027	832.433
1028	940.782		1028	754.211		1028	832.433
1029	940.782		1029	754.739		1029	832.962
1030	940.782		1030	754.739		1030	832.962
1031	940.782		1031	754.739		1031	832.962
1032	940.782		1032	754.739		1032	832.962
1033	941.31		1033	754.739		1033	832.962
1034	941.31		1034	754.739		1034	833.49
1035	941.839		1035	755.268		1035	833.49
1036	941.839		1036	755.268		1036	834.019
1037	941.839		1037	755.796		1037	834.547
1038	941.839		1038	755.796		1038	835.076
1039	941.839		1039	756.325		1039	835.076
1040	941.839		1040	756.325		1040	835.604
1041	941.839		1041	756.325		1041	835.604
1042	941.839		1042	756.325		1042	836.133
1043	942.367		1043	756.325		1043	836.133
1044	942.367		1044	756.854		1044	836.133
1045	942.367		1045	756.854		1045	836.133
1046	942.896		1046	756.854		1046	836.661
1047	942.896		1047	756.854		1047	837.19
1048	942.896		1048	756.854		1048	837.19
1049	942.896		1049	757.382		1049	837.19
1050	943.424		1050	757.382		1050	837.19
1051	943.424		1051	757.382		1051	837.718
1052	943.953		1052	757.382		1052	837.718
1053	943.953		1053	757.911		1053	837.718
1054	944.481		1054	757.911		1054	837.718
1055	944.481		1055	757.911		1055	838.247
1056	944.481		1056	757.911		1056	838.247
1057	945.01		1057	758.439		1057	838.247
1058	945.01		1058	758.439		1058	838.776
1059	945.538		1059	758.968		1059	838.776
1060	946.067		1060	758.968		1060	839.304
1061	946.067		1061	758.968		1061	839.304
1062	946.595		1062	758.968		1062	839.304
1063	946.595		1063	758.968		1063	839.833
1064	946.595		1064	758.968		1064	839.833
1065	946.595		1065	758.968		1065	839.833
1066	947.124		1066	759.496		1066	840.361
1067	947.124		1067	760.025		1067	840.361
1068	947.652		1068	760.025		1068	840.361
1069	947.652		1069	760.025		1069	840.361
1070	947.652		1070	760.025		1070	840.89
1071	948.181		1071	760.553		1071	840.89
1072	948.181		1072	760.553		1072	840.89
1073	948.71		1073	760.553		1073	840.89
1074	948.71		1074	760.553		1074	840.89
1075	948.71		1075	760.553		1075	841.418
1076	948.71		1076	760.553		1076	841.418
1077	949.238		1077	760.553		1077	841.418
1078	949.238		1078	760.553		1078	841.418
1079	949.767		1079	761.082		1079	841.947
1080	949.767		1080	761.082		1080	841.947
1081	949.767		1081	761.082		1081	841.947
1082	950.295		1082	761.082		1082	841.947
1083	950.295		1083	761.082		1083	841.947
1084	950.824		1084	761.082		1084	842.475
1085	950.824		1085	761.082		1085	842.475
1086	951.881		1086	761.082		1086	843.004
1087	951.881		1087	761.61		1087	843.004
1088	951.881		1088	761.61		1088	843.004
1089	951.881		1089	761.61		1089	843.004
1090	952.409		1090	761.61		1090	843.004
1091	952.938		1091	761.61		1091	843.532
1092	952.938		1092	761.61		1092	843.532
1093	952.938		1093	762.139		1093	843.532
1094	952.938		1094	762.139		1094	843.532
1095	952.938		1095	762.139		1095	843.532
1096	953.466		1096	762.139		1096	844.061
1097	953.466		1097	762.139		1097	844.061
1098	953.466		1098	762.139		1098	844.061
1099	953.995		1099	762.139		1099	844.061
1100	953.995		1100	762.667		1100	844.589
1101	953.995		1101	762.667		1101	845.118
1102	954.523		1102	762.667		1102	845.118
1103	955.052		1103	762.667		1103	845.646
1104	955.58		1104	763.196		1104	845.646
1105	955.58		1105	763.196		1105	845.646
1106	955.58		1106	763.196		1106	845.646
1107	955.58		1107	763.196		1107	845.646
1108	955.58		1108	763.196		1108	846.175
1109	955.58		1109	764.253		1109	846.175
1110	956.109		1110	764.253		1110	846.175
1111	956.109		1111	764.253		1111	846.175
1112	956.109		1112	764.253		1112	846.703
1113	956.109		1113	764.781		1113	846.703
1114	956.109		1114	764.781		1114	846.703
1115	956.109		1115	765.31		1115	847.232
1116	956.637		1116	765.31		1116	847.232
1117	956.637		1117	765.31		1117	847.232
1118	957.166		1118	765.31		1118	847.761
1119	957.166		1119	765.31		1119	847.761
1120	957.166		1120	765.31		1120	848.289
1121	957.695		1121	765.31		1121	848.289
1122	957.695		1122	765.839		1122	848.289
1123	957.695		1123	766.367		1123	848.818
1124	957.695		1124	766.367		1124	848.818
1125	958.223		1125	766.896		1125	849.346
1126	958.223		1126	766.896		1126	849.346
1127	958.223		1127	766.896		1127	849.346
1128	958.752		1128	767.424		1128	849.346
1129	958.752		1129	767.424		1129	849.346
1130	958.752		1130	767.424		1130	849.346
1131	958.752		1131	767.424		1131	849.346
1132	958.752		1132	767.953		1132	849.875
1133	958.752		1133	767.953		1133	849.875
1134	959.28		1134	767.953		1134	849.875
1135	959.28		1135	767.953		1135	849.875
1136	959.28		1136	767.953		1136	849.875
1137	959.28		1137	768.481		1137	849.875
1138	959.809		1138	768.481		1138	849.875
1139	960.337		1139	768.481		1139	850.403
1140	960.337		1140	768.481		1140	850.403
1141	960.337		1141	769.01		1141	850.932
1142	960.337		1142	769.01		1142	850.932
1143	960.337		1143	769.01		1143	850.932
1144	960.866		1144	769.01		1144	850.932
1145	961.394		1145	769.01		1145	851.46
1146	961.394		1146	769.01		1146	851.46
1147	961.923		1147	770.595		1147	851.989
1148	961.923		1148	770.595		1148	852.517
1149	961.923		1149	770.595		1149	852.517
1150	962.451		1150	770.595		1150	853.046
1151	962.451		1151	771.124		1151	853.046
1152	962.451		1152	771.124		1152	853.046
1153	962.451		1153	771.124		1153	853.046
1154	962.451		1154	771.652		1154	853.046
1155	962.98		1155	771.652		1155	853.574
1156	963.508		1156	771.652		1156	853.574
1157	963.508		1157	772.181		1157	853.574
1158	964.037		1158	772.181		1158	853.574
1159	964.037		1159	772.181		1159	853.574
1160	964.565		1160	772.181		1160	853.574
1161	964.565		1161	772.709		1161	853.574
1162	964.565		1162	772.709		1162	853.574
1163	964.565		1163	772.709		1163	854.103
1164	965.094		1164	773.238		1164	854.103
1165	965.094		1165	773.766		1165	854.103
1166	965.094		1166	773.766		1166	854.631
1167	965.622		1167	773.766		1167	854.631
1168	965.622		1168	774.295		1168	854.631
1169	966.151		1169	774.824		1169	854.631
1170	966.151		1170	774.824		1170	855.16
1171	966.151		1171	774.824		1171	855.16
1172	966.151		1172	775.352		1172	855.16
1173	966.68		1173	775.352		1173	855.16
1174	966.68		1174	775.352		1174	855.16
1175	966.68		1175	775.352		1175	855.16
1176	966.68		1176	775.352		1176	855.688
1177	966.68		1177	775.881		1177	855.688
1178	966.68		1178	775.881		1178	855.688
1179	967.208		1179	776.409		1179	856.217
1180	967.208		1180	776.409		1180	856.217
1181	967.208		1181	776.409		1181	856.217
1182	967.737		1182	776.409		1182	856.217
1183	967.737		1183	776.409		1183	856.746
1184	967.737		1184	776.938		1184	856.746
1185	967.737		1185	776.938		1185	857.274
1186	968.265		1186	776.938		1186	857.274
1187	968.265		1187	776.938		1187	857.274
1188	968.265		1188	777.995		1188	857.274
1189	968.794		1189	777.995		1189	857.274
1190	968.794		1190	778.523		1190	857.274
1191	969.322		1191	779.052		1191	857.274
1192	969.322		1192	779.052		1192	857.803
1193	969.322		1193	779.58		1193	857.803
1194	969.851		1194	779.58		1194	857.803
1195	969.851		1195	779.58		1195	857.803
1196	969.851		1196	779.58		1196	857.803
1197	969.851		1197	779.58		1197	857.803
1198	970.379		1198	780.109		1198	858.331
1199	970.379		1199	780.109		1199	858.331
1200	970.379		1200	780.109		1200	858.331
1201	970.379		1201	780.109		1201	858.331
1202	971.436		1202	780.637		1202	858.86
1203	971.436		1203	780.637		1203	858.86
1204	971.436		1204	781.166		1204	859.388
1205	971.436		1205	781.166		1205	859.388
1206	971.965		1206	781.694		1206	859.917
1207	971.965		1207	781.694		1207	859.917
1208	971.965		1208	782.223		1208	859.917
1209	971.965		1209	782.223		1209	859.917
1210	972.493		1210	782.223		1210	859.917
1211	972.493		1211	782.223		1211	859.917
1212	972.493		1212	782.223		1212	859.917
1213	973.022		1213	782.223		1213	860.445
1214	973.022		1214	782.223		1214	860.445
1215	973.022		1215	782.223		1215	860.445
1216	973.022		1216	782.751		1216	860.445
1217	973.022		1217	782.751		1217	860.974
1218	973.022		1218	782.751		1218	860.974
1219	973.022		1219	782.751		1219	860.974
1220	974.079		1220	782.751		1220	860.974
1221	974.079		1221	783.28		1221	861.502
1222	974.079		1222	783.28		1222	861.502
1223	974.079		1223	783.28		1223	861.502
1224	974.607		1224	783.28		1224	861.502
1225	974.607		1225	783.28		1225	861.502
1226	974.607		1226	783.809		1226	861.502
1227	974.607		1227	783.809		1227	862.031
1228	975.136		1228	783.809		1228	862.031
1229	975.136		1229	783.809		1229	862.031
1230	975.136		1230	783.809		1230	862.559
1231	975.665		1231	783.809		1231	862.559
1232	975.665		1232	783.809		1232	862.559
1233	975.665		1233	784.337		1233	862.559
1234	975.665		1234	784.337		1234	862.559
1235	976.193		1235	784.337		1235	863.088
1236	976.193		1236	784.337		1236	863.088
1237	976.722		1237	784.337		1237	863.088
1238	976.722		1238	784.866		1238	863.088
1239	976.722		1239	784.866		1239	863.616
1240	978.307		1240	784.866		1240	863.616
1241	978.307		1241	784.866		1241	864.673
1242	978.307		1242	784.866		1242	864.673
1243	978.307		1243	785.394		1243	864.673
1244	978.836		1244	785.394		1244	864.673
1245	979.364		1245	785.394		1245	864.673
1246	979.364		1246	785.394		1246	864.673
1247	979.893		1247	785.923		1247	865.202
1248	979.893		1248	785.923		1248	865.202
1249	979.893		1249	785.923		1249	865.202
1250	980.421		1250	786.451		1250	865.202
1251	980.421		1251	786.451		1251	865.202
1252	980.421		1252	786.451		1252	865.202
1253	980.421		1253	786.451		1253	865.202
1254	981.478		1254	786.451		1254	865.731
1255	981.478		1255	786.451		1255	865.731
1256	982.007		1256	786.98		1256	865.731
1257	982.007		1257	786.98		1257	865.731
1258	982.007		1258	786.98		1258	865.731
1259	982.535		1259	786.98		1259	865.731
1260	982.535		1260	786.98		1260	866.259
1261	983.064		1261	786.98		1261	866.259
1262	983.064		1262	786.98		1262	866.259
1263	983.592		1263	787.508		1263	866.259
1264	983.592		1264	787.508		1264	866.259
1265	983.592		1265	788.037		1265	866.788
1266	983.592		1266	788.037		1266	866.788
1267	983.592		1267	788.037		1267	866.788
1268	984.65		1268	788.037		1268	867.316
1269	984.65		1269	788.565		1269	867.316
1270	984.65		1270	788.565		1270	867.316
1271	984.65		1271	788.565		1271	867.316
1272	984.65		1272	789.094		1272	867.316
1273	984.65		1273	789.094		1273	867.845
1274	985.178		1274	789.094		1274	868.373
1275	985.178		1275	789.094		1275	868.373
1276	985.707		1276	789.094		1276	868.373
1277	985.707		1277	789.094		1277	868.373
1278	985.707		1278	789.622		1278	868.373
1279	985.707		1279	789.622		1279	868.373
1280	985.707		1280	789.622		1280	868.902
1281	985.707		1281	790.151		1281	868.902
1282	986.764		1282	790.151		1282	868.902
1283	986.764		1283	790.151		1283	868.902
1284	987.292		1284	790.151		1284	868.902
1285	987.821		1285	790.151		1285	868.902
1286	987.821		1286	790.151		1286	868.902
1287	987.821		1287	790.679		1287	869.43
1288	988.349		1288	790.679		1288	869.43
1289	988.349		1289	790.679		1289	869.43
1290	988.349		1290	790.679		1290	869.43
1291	988.878		1291	791.208		1291	869.43
1292	988.878		1292	791.208		1292	869.43
1293	988.878		1293	791.208		1293	869.43
1294	989.406		1294	791.208		1294	869.959
1295	989.406		1295	791.208		1295	869.959
1296	989.406		1296	791.208		1296	869.959
1297	989.406		1297	791.736		1297	870.487
1298	989.406		1298	791.736		1298	870.487
1299	989.935		1299	791.736		1299	870.487
1300	989.935		1300	791.736		1300	870.487
1301	989.935		1301	791.736		1301	870.487
1302	989.935		1302	791.736		1302	871.016
1303	989.935		1303	791.736		1303	871.016
1304	989.935		1304	791.736		1304	871.016
1305	990.463		1305	792.265		1305	871.544
1306	990.463		1306	792.265		1306	871.544
1307	990.463		1307	792.265		1307	871.544
1308	990.463		1308	792.265		1308	871.544
1309	990.463		1309	792.793		1309	872.073
1310	990.992		1310	792.793		1310	872.073
1311	991.52		1311	792.793		1311	872.073
1312	992.049		1312	792.793		1312	872.073
1313	992.049		1313	792.793		1313	872.601
1314	992.577		1314	793.322		1314	872.601
1315	992.577		1315	793.322		1315	872.601
1316	993.106		1316	793.322		1316	872.601
1317	993.106		1317	793.322		1317	872.601
1318	993.635		1318	793.322		1318	873.13
1319	994.163		1319	793.322		1319	873.13
1320	994.163		1320	793.322		1320	873.13
1321	994.163		1321	793.851		1321	873.13
1322	994.692		1322	793.851		1322	873.13
1323	995.22		1323	793.851		1323	873.658
1324	995.22		1324	793.851		1324	873.658
1325	995.22		1325	794.379		1325	873.658
1326	995.22		1326	794.379		1326	874.187
1327	996.806		1327	794.908		1327	874.187
1328	996.806		1328	794.908		1328	874.187
1329	996.806		1329	794.908		1329	874.187
1330	996.806		1330	794.908		1330	874.715
1331	997.334		1331	794.908		1331	874.715
1332	997.334		1332	794.908		1332	874.715
1333	997.863		1333	794.908		1333	874.715
1334	997.863		1334	794.908		1334	875.244
1335	997.863		1335	794.908		1335	875.244
1336	998.391		1336	795.436		1336	875.244
1337	998.391		1337	795.436		1337	875.773
1338	998.92		1338	795.436		1338	875.773
1339	998.92		1339	795.436		1339	875.773
1340	998.92		1340	795.436		1340	875.773
1341	999.448		1341	795.436		1341	876.301
1342	999.448		1342	795.436		1342	876.301
1	999.977		1343	795.965		1343	876.301
2	999.977		1344	795.965		1344	876.301
3	999.977		1345	795.965		1345	876.301
4	1000.51		1346	795.965		1346	876.301
5	1000.51		1347	795.965		1347	876.301
6	1001.03		1348	796.493		1348	876.83
7	1001.03		1349	796.493		1349	876.83
8	1001.56		1350	796.493		1350	876.83
9	1002.09		1351	797.022		1351	876.83
10	1002.62		1352	797.022		1352	877.358
11	1003.15		1353	797.022		1353	877.358
12	1003.15		1354	797.55		1354	877.358
13	1003.68		1355	797.55		1355	877.358
14	1003.68		1356	797.55		1356	877.358
15	1003.68		1357	797.55		1357	877.887
16	1003.68		1358	797.55		1358	878.415
17	1003.68		1359	798.079		1359	878.415
18	1004.21		1360	798.079		1360	878.415
19	1004.21		1361	798.079		1361	878.415
20	1004.21		1362	798.079		1362	878.415
21	1004.73		1363	798.079		1363	878.415
22	1005.26		1364	798.079		1364	878.415
23	1005.26		1365	798.607		1365	878.944
24	1005.26		1366	798.607		1366	878.944
25	1005.26		1367	799.136		1367	878.944
26	1005.26		1368	799.136		1368	879.472
27	1005.26		1369	799.136		1369	880.001
28	1005.26		1370	799.136		1370	880.001
29	1005.79		1371	799.136		1371	880.001
30	1005.79		1372	799.136		1372	880.001
31	1005.79		1373	799.136		1373	880.529
32	1006.32		1374	799.136		1374	880.529
33	1006.32		1375	799.664		1375	880.529
34	1006.32		1376	799.664		1376	880.529
35	1006.32		1377	799.664		1377	880.529
36	1006.32		1378	799.664		1378	881.058
37	1006.32		1379	799.664		1379	881.058
38	1006.32		1380	799.664		1380	881.058
39	1006.32		1381	799.664		1381	881.058
40	1006.85		1382	800.193		1382	881.058
41	1006.85		1383	800.193		1383	881.586
42	1007.38		1384	800.193		1384	882.115
43	1007.38		1385	800.193		1385	882.115
44	1007.38		1386	800.193		1386	882.115
45	1007.38		1387	800.193		1387	882.115
46	1007.38		1388	800.193		1388	882.643
47	1007.9		1389	800.721		1389	882.643
48	1007.9		1390	800.721		1390	882.643
49	1007.9		1391	800.721		1391	882.643
50	1007.9		1392	800.721		1392	883.172
51	1007.9		1393	800.721		1393	883.172
52	1007.9		1394	800.721		1394	883.172
53	1007.9		1395	801.25		1395	883.7
54	1007.9		1396	801.25		1396	883.7
55	1007.9		1397	801.25		1397	883.7
56	1007.9		1398	801.25		1398	884.229
57	1008.43		1399	801.778		1399	884.229
58	1008.43		1400	801.778		1400	884.758
59	1008.43		1401	801.778		1401	884.758
60	1008.43		1402	802.307		1402	884.758
61	1008.96		1403	802.307		1403	884.758
62	1008.96		1404	802.307		1404	885.286
63	1008.96		1405	802.307		1405	885.286
64	1009.49		1406	802.307		1406	885.286
65	1009.49		1407	802.307		1407	885.286
66	1009.49		1408	802.307		1408	885.286
67	1009.49		1409	802.307		1409	885.286
68	1009.49		1410	802.307		1410	885.286
69	1009.49		1411	802.836		1411	885.286
70	1010.02		1412	802.836		1412	885.815
71	1010.02		1413	802.836		1413	885.815
72	1010.02		1414	802.836		1414	885.815
73	1010.02		1415	803.364		1415	885.815
74	1010.55		1416	803.364		1416	885.815
75	1010.55		1417	803.364		1417	886.343
76	1011.08		1418	803.364		1418	886.343
77	1011.08		1419	803.893		1419	886.343
78	1011.08		1420	803.893		1420	886.872
79	1011.08		1421	804.421		1421	886.872
80	1011.6		1422	804.421		1422	886.872
81	1011.6		1423	804.421		1423	886.872
82	1011.6		1424	804.421		1424	887.4
83	1011.6		1425	804.421		1425	887.4
84	1011.6		1426	804.95		1426	887.4
85	1012.13		1427	805.478		1427	887.929
86	1012.13		1428	805.478		1428	887.929
87	1012.13		1429	805.478		1429	887.929
88	1012.13		1430	806.007		1430	887.929
89	1012.13		1431	806.007		1431	887.929
90	1012.66		1432	806.007		1432	888.457
91	1012.66		1433	806.535		1433	888.457
92	1012.66		1434	806.535		1434	888.457
93	1012.66		1435	806.535		1435	888.986
94	1012.66		1436	807.064		1436	888.986
95	1013.19		1437	807.064		1437	888.986
96	1013.19		1438	807.064		1438	889.514
97	1013.19		1439	807.064		1439	889.514
98	1013.19		1440	807.064		1440	890.043
99	1013.72		1441	807.064		1441	890.043
100	1013.72		1442	807.592		1442	890.043
101	1013.72		1443	807.592		1443	890.571
102	1014.25		1444	808.121		1444	890.571
103	1014.25		1445	808.121		1445	891.1
104	1014.25		1446	808.121		1446	891.1
105	1014.25		1447	808.121		1447	891.1
106	1014.25		1448	808.121		1448	891.1
107	1014.25		1449	808.121		1449	891.1
108	1015.3		1450	808.649		1450	891.628
109	1015.3		1451	808.649		1451	891.628
110	1015.3		1452	808.649		1452	891.628
111	1015.83		1453	808.649		1453	891.628
112	1015.83		1454	809.178		1454	892.157
113	1015.83		1455	809.178		1455	892.157
114	1015.83		1456	809.178		1456	892.157
115	1015.83		1457	809.178		1457	892.157
116	1015.83		1458	809.178		1458	892.685
117	1015.83		1459	809.706		1459	892.685
118	1016.36		1460	809.706		1460	893.214
119	1016.36		1461	809.706		1461	893.214
120	1016.36		1462	809.706		1462	893.743
121	1016.36		1463	809.706		1463	893.743
122	1016.36		1464	810.235		1464	893.743
123	1016.36		1465	810.235		1465	893.743
124	1016.36		1466	810.235		1466	894.271
125	1016.89		1467	810.235		1467	894.271
126	1016.89		1468	810.235		1468	894.8
127	1016.89		1469	810.763		1469	894.8
128	1016.89		1470	810.763		1470	895.328
129	1016.89		1471	810.763		1471	895.328
130	1017.42		1472	811.292		1472	895.328
131	1017.95		1473	811.292		1473	895.328
132	1017.95		1474	811.292		1474	895.328
133	1017.95		1475	811.292		1475	895.328
134	1018.48		1476	811.292		1476	895.857
135	1018.48		1477	811.821		1477	895.857
136	1018.48		1478	811.821		1478	895.857
137	1018.48		1479	811.821		1479	895.857
138	1018.48		1480	811.821		1480	895.857
139	1019		1481	811.821		1481	896.385
140	1019		1482	811.821		1482	896.385
141	1019		1483	812.349		1483	896.385
142	1019		1484	812.349		1484	896.385
143	1019		1485	812.349		1485	896.914
144	1019.53		1486	812.878		1486	896.914
145	1019.53		1487	812.878		1487	896.914
146	1019.53		1488	812.878	1631.06	1488	896.914
147	1019.53		1489	812.878		1489	896.914
148	1019.53		1490	812.878		1490	896.914
149	1020.06		1491	812.878		1491	897.442
150	1020.59		1492	813.406		1492	897.442
151	1020.59		1493	813.406		1493	897.442
152	1020.59		1494	813.406		1494	897.442
153	1020.59		1495	813.406		1495	897.442
154	1020.59		1496	813.406		1496	897.971
155	1021.12		1497	813.406		1497	897.971
156	1021.12		1498	813.406		1498	898.499
157	1021.12		1499	813.935		1499	898.499
158	1021.12		1500	813.935		1500	898.499
159	1021.65		1501	813.935		1501	898.499
160	1021.65		1502	813.935		1502	898.499
161	1021.65		1503	813.935		1503	899.028
162	1022.18		1504	813.935		1504	899.028
163	1022.18		1505	813.935		1505	899.028
164	1022.18		1506	814.463		1506	899.556
165	1022.7		1507	814.463		1507	899.556
166	1022.7		1508	814.463		1508	899.556
167	1022.7		1509	814.463		1509	900.085
168	1022.7		1510	814.463		1510	900.085
169	1022.7		1511	814.992		1511	900.085
170	1022.7		1512	814.992		1512	900.085
171	1023.23		1513	814.992		1513	900.613
172	1023.23		1514	814.992		1514	901.142
173	1023.76		1515	814.992		1515	901.67
174	1023.76		1516	814.992		1516	901.67
175	1023.76		1517	814.992		1517	901.67
176	1023.76		1518	815.52		1518	901.67
177	1023.76		1519	815.52		1519	902.199
178	1023.76		1520	815.52		1520	902.728
179	1023.76		1521	815.52		1521	902.728
180	1024.29		1522	815.52		1522	902.728
181	1024.29		1523	815.52		1523	902.728
182	1024.29		1524	816.049		1524	902.728
183	1024.82		1525	816.049		1525	902.728
184	1024.82		1526	816.049		1526	902.728
185	1024.82		1527	816.577		1527	902.728
186	1025.35		1528	816.577		1528	903.256
187	1025.35		1529	816.577		1529	903.256
188	1025.35		1530	816.577		1530	903.256
189	1025.35		1531	816.577		1531	903.785
190	1025.35		1532	816.577		1532	903.785
191	1025.35		1533	816.577		1533	903.785
192	1025.35		1534	816.577		1534	904.313
193	1025.87		1535	817.106		1535	904.313
194	1026.4		1536	817.106		1536	904.313
195	1026.4		1537	817.106		1537	904.313
196	1026.4		1538	817.106		1538	904.313
197	1026.4		1539	817.106		1539	904.842
198	1026.4		1540	817.106		1540	904.842
199	1026.4		1541	817.106		1541	904.842
200	1026.4		1542	817.106		1542	904.842
201	1026.93		1543	817.106		1543	904.842
202	1026.93		1544	817.634		1544	904.842
203	1026.93		1545	817.634		1545	904.842
204	1027.46		1546	817.634		1546	905.37
205	1027.46		1547	818.163		1547	905.37
206	1027.46		1548	818.163		1548	905.37
207	1027.46		1549	818.163		1549	905.899
208	1027.46		1550	818.163		1550	905.899
209	1027.99		1551	818.163		1551	905.899
210	1027.99		1552	818.163		1552	905.899
211	1027.99		1553	818.691		1553	905.899
212	1027.99		1554	818.691		1554	905.899
213	1027.99		1555	819.22		1555	906.427
214	1028.52		1556	819.22		1556	906.427
215	1028.52		1557	819.748		1557	906.427
216	1029.05		1558	819.748		1558	906.427
217	1029.05		1559	820.277		1559	906.427
218	1029.57		1560	820.277		1560	906.427
219	1030.1		1561	820.806		1561	906.427
220	1030.1		1562	820.806		1562	906.956
221	1030.1		1563	820.806		1563	906.956
222	1030.1		1564	820.806		1564	906.956
223	1030.1		1565	820.806		1565	906.956
224	1030.1		1566	820.806		1566	906.956
225	1030.63		1567	820.806		1567	907.484
226	1030.63		1568	820.806		1568	907.484
227	1031.16		1569	820.806		1569	907.484
228	1031.16		1570	820.806		1570	907.484
229	1031.16		1571	820.806		1571	907.484
230	1031.69		1572	821.334		1572	907.484
231	1031.69		1573	821.334		1573	908.013
232	1031.69		1574	821.334		1574	908.013
233	1031.69		1575	821.863		1575	908.013
234	1031.69		1576	821.863		1576	908.541
235	1031.69		1577	821.863		1577	908.541
236	1032.22		1578	822.391		1578	908.541
237	1032.22		1579	822.391		1579	908.541
238	1032.22		1580	822.391		1580	909.07
239	1032.75		1581	822.391		1581	909.07
240	1032.75		1582	822.391		1582	909.598
241	1032.75		1583	822.391		1583	909.598
242	1032.75		1584	822.92		1584	909.598
243	1032.75		1585	822.92		1585	909.598
244	1032.75		1586	822.92		1586	909.598
245	1033.27		1587	823.448		1587	909.598
246	1033.27		1588	823.448		1588	910.127
247	1033.27		1589	823.448		1589	910.127
248	1033.27		1590	823.448		1590	910.127
249	1033.8		1591	823.977		1591	910.127
250	1033.8		1592	823.977		1592	910.655
251	1033.8		1593	823.977		1593	910.655
252	1034.33		1594	823.977		1594	910.655
253	1034.33		1595	823.977		1595	910.655
254	1034.86		1596	823.977		1596	911.184
255	1034.86		1597	823.977		1597	911.184
256	1035.39		1598	823.977		1598	911.184
257	1035.39		1599	824.505		1599	911.184
258	1035.92		1600	824.505		1600	911.184
259	1035.92		1601	824.505		1601	911.184
260	1036.45		1602	824.505		1602	911.184
261	1036.45		1603	824.505		1603	911.713
262	1036.45		1604	825.034		1604	911.713
263	1036.45		1605	825.034		1605	911.713
264	1036.97		1606	825.034		1606	911.713
265	1036.97		1607	825.034		1607	912.241
266	1036.97		1608	825.034		1608	912.241
267	1036.97		1609	825.034		1609	912.241
268	1036.97		1610	825.034		1610	912.241
269	1037.5		1611	825.562		1611	912.241
270	1037.5		1612	825.562		1612	912.241
271	1037.5		1613	825.562		1613	912.241
272	1038.03		1614	825.562		1614	912.77
273	1038.03		1615	825.562		1615	912.77
274	1038.03		1616	825.562		1616	912.77
275	1038.03		1617	825.562		1617	912.77
276	1038.56		1618	825.562		1618	913.298
277	1039.09		1619	825.562		1619	913.298
278	1039.09		1620	825.562		1620	913.298
279	1039.09		1621	825.562		1621	913.298
280	1039.09		1622	826.091		1622	913.827
281	1039.09		1623	826.091		1623	913.827
282	1039.09		1624	826.091		1624	913.827
283	1039.09		1625	826.091		1625	913.827
284	1039.62		1626	826.091		1626	913.827
285	1039.62		1627	827.148		1627	913.827
286	1039.62		1628	827.148		1628	913.827
287	1039.62		1629	827.148		1629	913.827
288	1040.15		1630	827.148		1630	914.355
289	1040.15		1631	827.148		1631	914.355
290	1040.67		1632	827.676		1632	914.355
291	1040.67		1633	827.676		1633	914.355
292	1040.67		1634	827.676		1634	914.355
293	1041.2		1635	828.205		1635	914.884
294	1041.2		1636	828.205		1636	914.884
295	1041.73		1637	828.205		1637	914.884
296	1042.26		1638	828.205		1638	914.884
297	1042.26		1639	828.205		1639	914.884
298	1042.26		1640	828.205		1640	915.412
299	1042.26		1641	828.205		1641	915.412
300	1042.26		1642	828.733		1642	915.412
301	1042.79		1643	828.733		1643	915.412
302	1042.79		1644	829.262		1644	915.412
303	1042.79		1645	829.262		1645	915.412
304	1042.79		1646	829.262		1646	915.941
305	1042.79		1647	829.262		1647	915.941
306	1042.79		1648	829.791		1648	915.941
307	1043.32		1649	829.791		1649	915.941
308	1043.32		1650	829.791		1650	915.941
309	1043.32		1651	829.791		1651	916.469
310	1043.32		1652	829.791		1652	916.469
311	1043.84		1653	830.319		1653	916.469
312	1043.84		1654	830.319		1654	916.469
313	1044.37		1655	830.319		1655	916.469
314	1044.37		1656	830.848		1656	916.469
315	1044.37		1657	830.848		1657	916.469
316	1044.37		1658	830.848		1658	916.469
317	1044.37		1659	830.848		1659	916.469
318	1044.37		1660	830.848		1660	916.998
319	1044.37		1661	830.848		1661	916.998
320	1044.37		1662	831.376		1662	916.998
321	1044.9		1663	831.376		1663	916.998
322	1044.9		1664	831.376		1664	916.998
323	1044.9		1665	831.376		1665	917.526
324	1044.9		1666	831.376		1666	917.526
325	1044.9		1667	831.376		1667	917.526
326	1045.43		1668	831.376		1668	917.526
327	1045.43		1669	831.905		1669	917.526
328	1045.43		1670	831.905		1670	917.526
329	1045.43		1671	831.905		1671	918.055
330	1045.96		1672	831.905		1672	918.055
331	1046.49		1673	831.905		1673	918.055
332	1047.02		1674	831.905		1674	918.055
333	1047.02		1675	831.905		1675	918.055
334	1047.02		1676	832.433		1676	918.055
335	1047.54		1677	832.433		1677	918.055
336	1047.54		1678	832.433		1678	918.055
337	1047.54		1679	832.433		1679	918.583
338	1048.07		1680	832.433		1680	918.583
339	1048.6		1681	832.433		1681	919.112
340	1048.6		1682	832.962		1682	919.112
341	1048.6		1683	832.962		1683	919.112
342	1048.6		1684	832.962		1684	919.112
343	1049.13		1685	832.962		1685	919.112
344	1049.13		1686	832.962		1686	919.112
345	1049.13		1687	832.962		1687	919.64
346	1050.19		1688	833.49		1688	919.64
347	1050.19		1689	833.49		1689	919.64
348	1050.19		1690	833.49		1690	920.169
349	1050.19		1691	833.49		1691	920.169
350	1050.72		1692	833.49		1692	920.698
351	1050.72		1693	833.49		1693	920.698
352	1050.72		1694	833.49		1694	920.698
353	1051.24		1695	833.49		1695	920.698
354	1051.24		1696	833.49		1696	921.226
355	1051.24		1697	834.019		1697	921.226
356	1051.24		1698	834.019		1698	921.226
357	1051.24		1699	834.547		1699	921.226
358	1051.77		1700	834.547		1700	921.226
359	1051.77		1701	834.547		1701	921.226
360	1052.3		1702	834.547		1702	921.755
361	1052.83		1703	834.547		1703	921.755
362	1052.83		1704	834.547		1704	921.755
363	1052.83		1705	834.547		1705	922.283
364	1052.83		1706	834.547		1706	922.283
365	1052.83		1707	835.076		1707	922.283
366	1053.36		1708	835.076		1708	922.283
367	1053.36		1709	835.076		1709	922.283
368	1053.36		1710	835.076		1710	922.283
369	1053.36		1711	835.076		1711	922.283
370	1053.36		1712	835.604		1712	922.812
371	1053.89		1713	835.604		1713	922.812
372	1053.89		1714	835.604		1714	922.812
373	1053.89		1715	835.604		1715	922.812
374	1053.89		1716	836.133		1716	922.812
375	1054.42		1717	836.133		1717	922.812
376	1054.42		1718	836.133		1718	923.34
377	1054.42		1719	836.133		1719	923.34
378	1054.94		1720	836.133		1720	923.34
379	1054.94		1721	836.133		1721	923.34
380	1054.94		1722	836.661		1722	923.34
381	1054.94		1723	836.661		1723	923.34
382	1055.47		1724	836.661		1724	923.34
383	1055.47		1725	836.661		1725	923.34
384	1055.47		1726	836.661		1726	923.869
385	1055.47		1727	836.661		1727	923.869
386	1055.47		1728	837.19		1728	923.869
387	1055.47		1729	837.19		1729	923.869
388	1056		1730	837.19		1730	923.869
389	1056.53		1731	837.19		1731	923.869
390	1056.53		1732	837.718		1732	923.869
391	1056.53		1733	837.718		1733	924.397
392	1056.53		1734	837.718		1734	924.397
393	1057.06		1735	837.718		1735	924.397
394	1057.06		1736	837.718		1736	924.397
395	1057.59		1737	838.247		1737	924.926
396	1057.59		1738	838.247		1738	924.926
397	1057.59		1739	838.247		1739	924.926
398	1057.59		1740	838.247		1740	924.926
399	1057.59		1741	838.247		1741	924.926
400	1057.59		1742	838.776		1742	925.454
401	1058.12		1743	838.776		1743	925.454
402	1058.12		1744	838.776		1744	925.454
403	1058.12		1745	838.776		1745	925.454
404	1058.64		1746	839.304		1746	925.454
405	1058.64		1747	839.304		1747	925.983
406	1058.64		1748	839.833		1748	925.983
407	1058.64		1749	839.833		1749	925.983
408	1058.64		1750	839.833		1750	925.983
409	1058.64		1751	839.833		1751	925.983
410	1058.64		1752	839.833		1752	925.983
411	1059.17		1753	839.833		1753	926.511
412	1059.17		1754	840.361		1754	926.511
413	1059.17		1755	840.361		1755	926.511
414	1059.17		1756	840.361		1756	926.511
415	1059.17		1757	840.361		1757	926.511
416	1059.17		1758	840.89		1758	927.04
417	1059.7		1759	840.89		1759	927.04
418	1059.7		1760	840.89		1760	927.04
419	1059.7		1761	841.418		1761	927.04
420	1059.7		1762	841.418		1762	927.568
421	1059.7		1763	841.418		1763	927.568
422	1059.7		1764	841.418		1764	927.568
423	1059.7		1765	841.947		1765	927.568
424	1060.23		1766	841.947		1766	928.097
425	1060.23		1767	841.947		1767	928.097
426	1060.23		1768	841.947		1768	928.097
427	1060.23		1769	842.475		1769	928.097
428	1060.23		1770	842.475		1770	928.625
429	1060.76		1771	842.475		1771	928.625
430	1060.76		1772	842.475		1772	928.625
431	1060.76		1773	842.475		1773	928.625
432	1060.76		1774	842.475		1774	928.625
433	1060.76		1775	842.475		1775	929.154
434	1060.76		1776	842.475		1776	929.683
435	1060.76		1777	843.004		1777	929.683
436	1060.76		1778	843.004		1778	929.683
437	1060.76		1779	843.004		1779	930.211
438	1061.29		1780	843.532		1780	930.211
439	1061.29		1781	843.532		1781	930.211
440	1061.81		1782	843.532		1782	930.211
441	1061.81		1783	844.061		1783	930.211
442	1061.81		1784	844.061		1784	930.211
443	1061.81		1785	844.061		1785	930.211
444	1061.81		1786	844.061		1786	930.211
445	1061.81		1787	844.061		1787	930.74
446	1061.81		1788	844.061		1788	930.74
447	1062.34		1789	844.061		1789	930.74
448	1062.34		1790	844.589		1790	930.74
449	1062.87		1791	844.589		1791	930.74
450	1062.87		1792	844.589		1792	931.268
451	1062.87		1793	845.118		1793	931.268
452	1062.87		1794	845.118		1794	931.268
453	1062.87		1795	845.118		1795	931.268
454	1062.87		1796	845.118		1796	931.268
455	1062.87		1797	845.118		1797	931.797
456	1062.87		1798	845.118		1798	931.797
457	1062.87		1799	845.118		1799	931.797
458	1063.4		1800	845.646		1800	932.325
459	1063.4		1801	845.646		1801	932.325
460	1063.4		1802	845.646		1802	932.325
461	1063.93		1803	845.646		1803	932.325
462	1063.93		1804	845.646		1804	932.325
463	1063.93		1805	846.175		1805	932.325
464	1064.46		1806	846.175		1806	932.325
465	1064.46		1807	846.175		1807	932.854
466	1064.46		1808	846.175		1808	932.854
467	1064.46		1809	846.703		1809	932.854
468	1064.46		1810	846.703		1810	932.854
469	1064.46		1811	846.703		1811	932.854
470	1064.99		1812	846.703		1812	933.382
471	1064.99		1813	846.703		1813	933.382
472	1065.51		1814	847.232		1814	933.382
473	1065.51		1815	847.232		1815	933.382
474	1065.51		1816	847.232		1816	933.382
475	1065.51		1817	847.761		1817	933.382
476	1065.51		1818	847.761		1818	933.911
477	1066.04		1819	847.761		1819	933.911
478	1066.57		1820	847.761		1820	933.911
479	1067.1		1821	848.289		1821	933.911
480	1067.1		1822	848.289		1822	933.911
481	1067.1		1823	848.289		1823	933.911
482	1067.1		1824	848.289		1824	933.911
483	1067.63		1825	848.289		1825	933.911
484	1067.63		1826	848.289		1826	934.439
485	1068.16		1827	848.289		1827	934.968
486	1068.16		1828	848.818		1828	934.968
487	1068.16		1829	848.818		1829	934.968
488	1068.16		1830	848.818		1830	934.968
489	1068.69		1831	848.818		1831	935.496
490	1068.69		1832	848.818		1832	935.496
491	1069.21		1833	848.818		1833	935.496
492	1069.21		1834	849.346		1834	935.496
493	1069.21		1835	849.346		1835	935.496
494	1069.21		1836	849.346		1836	936.025
495	1069.21		1837	849.346		1837	936.025
496	1069.21		1838	849.346		1838	936.025
497	1069.21		1839	849.875		1839	936.025
498	1069.74		1840	849.875		1840	936.025
499	1069.74		1841	849.875		1841	936.025
500	1069.74		1842	849.875		1842	936.025
501	1069.74		1843	849.875		1843	936.025
502	1070.27		1844	849.875		1844	936.025
503	1070.27		1845	849.875		1845	936.025
504	1070.27		1846	849.875		1846	936.025
505	1070.27		1847	849.875		1847	936.553
506	1070.27		1848	850.403		1848	936.553
507	1070.27		1849	850.403		1849	936.553
508	1070.27		1850	850.403		1850	937.082
509	1070.27		1851	850.403		1851	937.082
510	1070.27		1852	850.403		1852	937.082
511	1070.27		1853	850.403		1853	937.082
512	1070.8		1854	850.932		1854	937.082
513	1070.8		1855	850.932		1855	937.082
514	1070.8		1856	850.932		1856	937.61
515	1070.8		1857	850.932		1857	937.61
516	1071.33		1858	850.932		1858	937.61
517	1071.33		1859	850.932		1859	937.61
518	1071.33		1860	850.932		1860	937.61
519	1071.33		1861	851.46		1861	937.61
520	1071.33		1862	851.989		1862	937.61
521	1071.86		1863	851.989		1863	937.61
522	1071.86		1864	851.989		1864	938.139
523	1072.39		1865	851.989		1865	938.139
524	1072.39		1866	851.989		1866	938.139
525	1072.39		1867	851.989		1867	938.139
526	1072.91		1868	852.517		1868	938.668
527	1072.91		1869	852.517		1869	938.668
528	1072.91		1870	852.517		1870	938.668
529	1072.91		1871	852.517		1871	938.668
530	1073.44		1872	852.517		1872	938.668
531	1073.44		1873	852.517		1873	938.668
532	1073.97		1874	852.517		1874	938.668
533	1073.97		1875	852.517		1875	938.668
534	1073.97		1876	852.517		1876	938.668
535	1073.97		1877	852.517		1877	938.668
536	1074.5		1878	852.517		1878	938.668
537	1074.5		1879	853.046		1879	938.668
538	1075.03		1880	853.046		1880	939.196
539	1075.03		1881	853.046		1881	939.196
540	1075.03		1882	853.046		1882	939.196
541	1075.03		1883	853.046		1883	939.196
542	1075.03		1884	853.046		1884	939.196
543	1075.03		1885	853.046		1885	939.725
544	1075.03		1886	853.046		1886	940.253
545	1075.56		1887	853.574		1887	940.253
546	1075.56		1888	853.574		1888	940.253
547	1075.56		1889	853.574		1889	940.253
548	1075.56		1890	853.574		1890	940.253
549	1075.56		1891	853.574		1891	940.253
550	1075.56		1892	853.574		1892	940.253
551	1075.56		1893	854.103		1893	940.782
552	1075.56		1894	854.103		1894	940.782
553	1076.09		1895	854.103		1895	940.782
554	1076.09		1896	854.103		1896	940.782
555	1076.09		1897	854.103		1897	941.31
556	1076.09		1898	854.103		1898	941.31
557	1076.09		1899	854.103		1899	941.31
558	1076.61		1900	854.103		1900	941.31
559	1076.61		1901	854.631		1901	941.31
560	1076.61		1902	854.631		1902	941.839
561	1076.61		1903	854.631		1903	941.839
562	1077.14		1904	854.631		1904	941.839
563	1077.14		1905	854.631		1905	941.839
564	1077.14		1906	854.631		1906	942.367
565	1077.14		1907	854.631		1907	942.367
566	1077.14		1908	854.631		1908	942.367
567	1077.14		1909	855.16		1909	942.896
568	1077.67		1910	855.16		1910	942.896
569	1078.2		1911	855.16		1911	942.896
570	1078.2		1912	855.16		1912	942.896
571	1078.2		1913	855.16		1913	943.424
572	1078.2		1914	855.16		1914	943.424
573	1078.73		1915	855.688		1915	943.424
574	1078.73		1916	855.688		1916	943.953
575	1078.73		1917	855.688		1917	943.953
576	1078.73		1918	855.688		1918	944.481
577	1079.26		1919	855.688		1919	944.481
578	1079.26		1920	856.217		1920	944.481
579	1079.26		1921	856.217		1921	944.481
580	1079.26		1922	856.217		1922	944.481
581	1079.26		1923	856.217		1923	944.481
582	1079.26		1924	856.217		1924	944.481
583	1079.26		1925	856.217		1925	945.01
584	1079.26		1926	856.217		1926	945.01
585	1079.26		1927	856.217		1927	945.01
586	1079.78		1928	856.217		1928	945.01
587	1079.78		1929	856.217		1929	945.01
588	1080.31		1930	856.217		1930	945.01
589	1080.31		1931	856.217		1931	945.01
590	1080.31		1932	856.746		1932	945.538
591	1080.31		1933	856.746		1933	946.067
592	1080.31		1934	857.274		1934	946.067
593	1080.84		1935	857.274		1935	946.067
594	1080.84		1936	857.274		1936	946.067
595	1080.84		1937	857.274		1937	946.067
596	1081.37		1938	857.274		1938	946.067
597	1081.37		1939	857.274		1939	946.595
598	1081.9		1940	857.803		1940	946.595
599	1082.43		1941	857.803		1941	946.595
600	1082.43		1942	857.803		1942	947.124
601	1082.43		1943	857.803		1943	947.124
602	1082.96		1944	858.331		1944	947.124
603	1082.96		1945	858.331		1945	947.652
604	1082.96		1946	858.331		1946	947.652
605	1082.96		1947	858.331		1947	947.652
606	1083.48		1948	858.331		1948	947.652
607	1083.48		1949	858.331		1949	947.652
608	1083.48		1950	858.331		1950	948.181
609	1083.48		1951	858.331		1951	948.181
610	1084.01		1952	858.331		1952	948.181
611	1084.01		1953	858.331		1953	948.71
612	1084.01		1954	858.86		1954	948.71
613	1084.01		1955	858.86		1955	948.71
614	1084.54		1956	858.86		1956	949.238
615	1084.54		1957	859.388		1957	949.238
616	1085.07		1958	859.388		1958	949.238
617	1085.07		1959	859.388		1959	949.238
618	1085.07		1960	859.388		1960	949.238
619	1085.6		1961	859.388		1961	949.238
620	1085.6		1962	859.388		1962	949.238
621	1086.13		1963	859.917		1963	949.238
622	1086.13		1964	859.917		1964	949.238
623	1086.13		1965	859.917		1965	949.767
624	1086.13		1966	860.445		1966	949.767
625	1086.66		1967	860.445		1967	949.767
626	1086.66		1968	860.445		1968	949.767
627	1086.66		1969	860.445		1969	949.767
628	1087.18		1970	860.445		1970	949.767
629	1087.18		1971	860.445		1971	949.767
630	1087.71		1972	860.974		1972	949.767
631	1087.71		1973	860.974		1973	949.767
632	1088.24		1974	860.974		1974	949.767
633	1088.24		1975	860.974		1975	950.295
634	1088.24		1976	860.974		1976	950.295
635	1088.24		1977	861.502		1977	950.295
636	1088.24		1978	861.502		1978	950.824
637	1088.24		1979	861.502		1979	950.824
638	1088.24		1980	861.502		1980	950.824
639	1088.24		1981	861.502		1981	950.824
640	1088.24		1982	862.031		1982	950.824
641	1088.77		1983	862.031		1983	950.824
642	1088.77		1984	862.031		1984	950.824
643	1088.77		1985	862.031		1985	951.352
644	1088.77		1986	862.559		1986	951.352
645	1089.3		1987	862.559		1987	951.352
646	1089.3		1988	862.559		1988	951.352
647	1089.3		1989	862.559		1989	951.352
648	1089.3		1990	863.088		1990	951.881
649	1089.83		1991	863.088		1991	951.881
650	1089.83		1992	863.088		1992	951.881
651	1089.83		1993	863.088		1993	951.881
652	1090.36		1994	863.088		1994	952.409
653	1090.36		1995	863.088		1995	952.409
654	1090.88		1996	863.616		1996	952.409
655	1090.88		1997	863.616		1997	952.409
656	1090.88		1998	863.616		1998	952.938
657	1090.88		1999	863.616		1999	952.938
[truncated: 29,189 more rows]

## Sheet: GA
CON			P-MAL			P-MAL LpWJL
1	300.204		1	300.204		1	300.733			CON	P-MAL	P-MAL LpWJL
2	300.204		2	301.79		2	301.79		<1000	1921	3225	2838
3	301.79		3	302.319		3	302.319		1000-2000	11649	15017	12408
4	302.847		4	302.847		4	302.847		2000-3000	12028	9058	9038
5	304.433		5	303.376		5	302.847		>3000	5285	2757	3535
6	304.433		6	306.547		6	302.847		Total (#)	30883	30057	27819
7	306.547		7	307.075		7	303.376
8	307.075		8	307.604		8	303.376			CON	P-MAL	P-MAL LpWJL
9	310.247		9	308.661		9	303.376		<1000	6.22025	10.7296	10.2017
10	311.304		10	308.661		10	303.904		1000-2000	37.7198	49.9617	44.6026
11	312.889		11	310.247		11	303.904		2000-3000	38.947	30.1361	32.4886
12	313.946		12	311.304		12	304.433		>3000	17.113	9.17257	12.7071
13	314.475		13	311.832		13	304.433		Total (%)	100	100	100
14	314.475		14	312.889		14	305.49
15	314.475		15	312.889		15	307.075
16	316.589		16	312.889		16	307.075
17	317.117		17	312.889		17	307.604
18	317.646		18	313.418		18	307.604
19	319.76		19	313.946		19	308.132
20	319.76		20	313.946		20	308.661
21	320.289		21	314.475		21	309.189
22	320.289		22	314.475		22	310.247
23	320.817		23	315.003		23	310.775
24	325.574		24	315.532		24	311.304
25	326.102		25	316.06		25	311.304
26	328.217		26	316.589		26	311.832
27	329.274		27	318.703		27	311.832
28	331.916		28	318.703		28	313.946
29	336.144		29	319.232		29	316.06
30	336.673		30	319.76		30	316.589
31	337.202		31	320.289		31	317.117
32	338.259		32	321.346		32	318.174
33	339.316		33	321.346		33	319.232
34	339.844		34	321.874		34	320.289
35	340.373		35	321.874		35	321.874
36	340.901		36	322.403		36	322.931
37	341.43		37	322.931		37	322.931
38	342.487		38	322.931		38	322.931
39	343.015		39	323.46		39	323.988
40	344.072		40	323.46		40	326.102
41	344.601		41	325.045		41	326.631
42	347.244		42	325.045		42	327.159
43	347.244		43	326.631		43	328.217
44	347.244		44	326.631		44	328.217
45	349.358		45	327.159		45	328.745
46	349.886		46	327.688		46	329.274
47	349.886		47	327.688		47	330.331
48	350.943		48	328.745		48	330.859
49	352.529		49	329.274		49	332.445
50	355.171		50	332.973		50	332.973
51	355.171		51	333.502		51	333.502
52	355.7		52	333.502		52	335.616
53	355.7		53	333.502		53	335.616
54	356.757		54	335.087		54	338.259
55	357.814		55	335.087		55	338.259
56	358.343		56	335.087		56	338.259
57	362.042		57	335.616		57	338.787
58	363.628		58	336.144		58	339.844
59	363.628		59	338.787		59	340.373
60	364.156		60	340.901		60	341.43
61	366.271		61	342.487		61	342.487
62	367.328		62	347.244		62	345.658
63	368.913		63	347.772		63	346.715
64	369.97		64	347.772		64	347.772
65	371.027		65	349.358		65	348.829
66	372.084		66	349.886		66	349.886
67	374.727		67	349.886		67	350.943
68	374.727		68	350.415		68	353.586
69	378.427		69	350.943		69	355.7
70	379.484		70	352		70	355.7
71	388.469		71	352		71	357.814
72	391.111		72	353.057		72	357.814
73	391.111		73	353.057		73	358.871
74	392.697		74	354.114		74	358.871
75	393.226		75	354.114		75	359.928
76	397.454		76	354.643		76	360.457
77	397.454		77	356.757		77	362.042
78	397.982		78	356.757		78	362.571
79	401.682		79	357.286		79	363.099
80	402.739		80	357.814		80	363.099
81	402.739		81	358.343		81	363.628
82	402.739		82	358.871		82	363.628
83	405.91		83	359.4		83	364.156
84	406.439		84	359.928		84	365.742
85	406.967		85	362.571		85	366.271
86	407.496		86	363.099		86	367.328
87	408.553		87	363.628		87	367.328
88	408.553		88	363.628		88	367.328
89	409.081		89	363.628		89	368.385
90	409.61		90	364.156		90	372.613
91	411.196		91	364.156		91	372.613
92	415.424		92	364.156		92	372.613
93	418.066		93	365.214		93	374.199
94	421.238		94	366.271		94	374.727
95	422.823		95	366.271		95	374.727
96	423.352		96	366.271		96	376.313
97	425.466		97	366.799		97	376.841
98	425.994		98	367.856		98	377.898
99	428.637		99	369.442		99	378.955
100	429.166		100	370.499		100	380.541
101	432.865		101	371.556		101	382.655
102	438.679		102	373.67		102	385.826
103	440.793		103	373.67		103	385.826
104	441.322		104	374.199		104	389.526
105	441.85		105	374.727		105	389.526
106	442.379		106	374.727		106	390.054
107	442.379		107	375.256		107	391.111
108	447.136		108	376.313		108	391.64
109	454.535		109	377.37		109	391.64
110	459.292		110	381.069		110	392.169
111	459.82		111	381.069		111	392.169
112	460.877		112	381.598		112	392.169
113	465.634		113	381.598		113	393.754
114	468.805		114	383.184		114	395.34
115	469.334		115	384.241		115	395.868
116	469.862		116	385.826		116	396.397
117	470.391		117	386.355		117	397.454
118	472.505		118	387.94		118	397.982
119	472.505		119	388.469		119	398.511
120	475.676		120	389.526		120	399.039
121	476.205		121	390.054		121	399.568
122	478.847		122	390.583		122	399.568
123	478.847		123	391.111		123	399.568
124	479.376		124	393.226		124	400.096
125	479.376		125	394.283		125	400.625
126	483.076		126	395.868		126	402.211
127	484.133		127	395.868		127	403.268
128	484.661		128	396.925		128	403.268
129	487.832		129	397.454		129	403.796
130	489.946		130	397.454		130	404.853
131	489.946		131	397.982		131	405.382
132	490.475		132	399.039		132	406.439
133	491.532		133	400.625		133	406.439
134	495.232		134	401.154		134	406.967
135	496.817		135	402.211		135	408.024
136	497.346		136	403.796		136	408.553
137	499.988		137	403.796		137	409.081
138	502.103		138	404.853		138	409.081
139	503.16		139	405.382		139	411.724
140	503.16		140	405.91		140	411.724
141	504.217		141	406.967		141	412.781
142	504.217		142	410.139		142	413.31
143	507.388		143	411.196		143	414.367
144	507.388		144	411.724		144	414.895
145	508.445		145	412.253		145	414.895
146	508.445		146	412.781		146	415.952
147	510.03		147	412.781		147	416.481
148	511.616		148	412.781		148	416.481
149	516.373		149	412.781		149	418.066
150	517.43		150	413.31		150	418.066
151	517.958		151	413.31		151	418.595
152	523.244		152	413.31		152	419.123
153	524.301		153	413.838		153	419.123
154	526.943		154	413.838		154	420.709
155	527.472		155	415.952		155	421.238
156	528		156	419.123		156	422.823
157	531.7		157	419.652		157	423.352
158	531.7		158	423.88		158	425.994
159	532.757		159	424.409		159	428.108
160	533.286		160	424.409		160	430.751
161	533.814		161	424.409		161	431.28
162	533.814		162	424.937		162	433.394
163	534.871		163	424.937		163	436.036
164	536.457		164	425.994		164	436.565
165	538.043		165	425.994		165	437.093
166	539.1		166	426.523		166	438.151
167	539.628		167	427.051		167	438.151
168	540.685		168	427.58		168	438.679
169	540.685		169	429.166		169	441.322
170	540.685		170	429.694		170	441.85
171	541.214		171	430.223		171	441.85
172	541.214		172	431.28		172	442.379
173	542.799		173	431.808		173	443.436
174	544.385		174	432.337		174	443.436
175	544.385		175	432.865		175	445.55
176	545.442		176	432.865		176	446.607
177	545.442		177	433.922		177	446.607
178	545.442		178	433.922		178	446.607
179	547.556		179	436.565		179	448.721
180	548.085		180	437.093		180	449.25
181	548.613		181	437.093		181	449.778
182	550.199		182	437.622		182	449.778
183	550.727		183	438.679		183	452.421
184	552.841		184	439.208		184	453.478
185	553.898		185	439.736		185	456.121
186	554.427		186	442.379		186	456.121
187	556.013		187	443.436		187	456.649
188	556.541		188	446.607		188	457.706
189	557.598		189	447.136		189	457.706
190	558.655		190	447.136		190	457.706
191	558.655		191	447.664		191	458.235
192	558.655		192	448.193		192	458.235
193	559.184		193	448.193		193	458.763
194	560.241		194	449.778		194	460.877
195	561.298		195	450.307		195	460.877
196	562.355		196	450.307		196	462.991
197	562.883		197	451.364		197	465.634
198	562.883		198	451.364		198	466.163
199	563.412		199	452.949		199	466.163
200	568.697		200	452.949		200	466.691
201	569.754		201	454.006		201	468.277
202	570.283		202	455.063		202	468.805
203	570.283		203	455.592		203	469.334
204	572.925		204	456.649		204	469.862
205	575.04		205	457.178		205	469.862
206	576.625		206	457.706		206	470.391
207	577.682		207	458.235		207	470.919
208	578.739		208	458.763		208	471.448
209	579.268		209	459.82		209	471.976
210	579.268		210	460.349		210	471.976
211	580.325		211	460.877		211	472.505
212	580.325		212	460.877		212	474.091
213	581.382		213	462.991		213	475.148
214	582.967		214	463.52		214	475.676
215	584.553		215	464.577		215	475.676
216	585.61		216	466.163		216	475.676
217	587.196		217	467.22		217	477.79
218	589.31		218	467.22		218	478.319
219	589.31		219	468.805		219	479.376
220	589.838		220	468.805		220	479.904
221	591.424		221	468.805		221	482.018
222	591.424		222	469.862		222	482.547
223	591.952		223	470.919		223	485.19
224	593.538		224	470.919		224	485.718
225	593.538		225	471.976		225	486.247
226	595.124		226	472.505		226	486.775
227	595.124		227	472.505		227	488.361
228	595.652		228	473.562		228	488.889
229	597.238		229	474.091		229	489.418
230	599.88		230	474.619		230	491.003
231	599.88		231	476.205		231	492.06
232	600.409		232	476.205		232	495.232
233	601.466		233	476.733		233	495.76
234	601.995		234	477.79		234	495.76
235	604.109		235	479.376		235	496.289
236	606.751		236	479.376		236	496.817
237	608.337		237	479.904		237	497.346
238	608.865		238	480.961		238	498.403
239	608.865		239	481.49		239	498.931
240	610.98		240	482.547		240	499.46
241	611.508		241	483.604		241	500.517
242	613.094		242	483.604		242	501.574
243	613.622		243	484.661		243	502.103
244	616.265		244	485.718		244	502.631
245	616.265		245	486.247		245	502.631
246	616.793		246	488.361		246	503.16
247	616.793		247	489.946		247	503.688
248	618.907		248	490.475		248	503.688
249	619.965		249	490.475		249	504.745
250	619.965		250	491.003		250	504.745
251	620.493		251	491.003		251	504.745
252	621.022		252	491.532		252	505.802
253	621.55		253	492.589		253	506.859
254	623.136		254	493.118		254	506.859
255	623.136		255	493.118		255	509.502
256	624.193		256	494.175		256	510.559
257	624.721		257	494.175		257	511.088
258	625.778		258	495.76		258	511.616
259	626.307		259	496.289		259	511.616
260	626.307		260	496.289		260	511.616
261	626.307		261	496.817		261	512.145
262	627.364		262	497.346		262	512.145
263	628.95		263	497.874		263	512.673
264	630.535		264	498.931		264	512.673
265	631.064		265	499.46		265	513.202
266	632.649		266	500.517		266	513.73
267	633.706		267	501.574		267	514.259
268	633.706		268	501.574		268	515.316
269	634.763		269	503.688		269	515.316
270	638.463		270	504.217		270	515.844
271	638.463		271	504.745		271	516.373
272	638.992		272	506.331		272	516.373
273	638.992		273	507.388		273	517.43
274	640.049		274	507.916		274	517.43
275	640.577		275	508.445		275	518.487
276	641.634		276	509.502		276	519.015
277	643.22		277	510.03		277	519.015
278	643.748		278	510.559		278	519.544
279	644.277		279	510.559		279	520.073
280	645.334		280	511.088		280	520.601
281	645.334		281	511.616		281	521.13
282	645.334		282	511.616		282	521.658
283	646.919		283	514.259		283	523.244
284	647.448		284	514.259		284	523.244
285	647.448		285	514.259		285	523.244
286	647.448		286	514.787		286	525.886
287	647.977		287	514.787		287	525.886
288	647.977		288	515.316		288	526.415
289	648.505		289	515.844		289	526.943
290	649.562		290	516.373		290	526.943
291	650.091		291	517.43		291	527.472
292	650.091		292	519.015		292	527.472
293	651.148		293	519.544		293	529.058
294	651.676		294	520.073		294	529.586
295	652.733		295	520.073		295	530.115
296	653.262		296	521.658		296	531.172
297	653.262		297	522.187		297	531.172
298	654.319		298	522.187		298	531.7
299	655.376		299	522.715		299	534.343
300	656.962		300	523.244		300	534.343
301	656.962		301	524.301		301	534.343
302	658.019		302	524.829		302	535.4
303	658.547		303	524.829		303	535.4
304	658.547		304	524.829		304	535.928
305	659.076		305	525.886		305	539.1
306	659.604		306	526.943		306	539.1
307	661.718		307	528		307	539.628
308	662.247		308	529.058		308	541.214
309	662.775		309	531.172		309	541.214
310	662.775		310	533.286		310	541.742
311	663.304		311	533.286		311	541.742
312	663.832		312	533.286		312	541.742
313	663.832		313	533.286		313	542.271
314	663.832		314	533.814		314	542.799
315	664.889		315	534.871		315	542.799
316	665.947		316	534.871		316	542.799
317	665.947		317	534.871		317	543.328
318	666.475		318	534.871		318	543.328
319	666.475		319	535.4		319	543.328
320	667.004		320	535.928		320	543.328
321	667.532		321	535.928		321	544.913
322	668.061		322	535.928		322	546.499
323	669.118		323	536.985		323	546.499
324	669.118		324	539.1		324	547.556
325	669.118		325	540.157		325	548.613
326	670.175		326	540.685		326	549.142
327	670.703		327	543.856		327	550.727
328	670.703		328	544.385		328	550.727
329	670.703		329	545.442		329	550.727
330	670.703		330	545.442		330	551.784
331	671.232		331	545.97		331	551.784
332	671.232		332	546.499		332	552.313
333	671.232		333	547.028		333	553.37
334	671.232		334	547.556		334	553.898
335	671.76		335	547.556		335	554.427
336	672.817		336	548.085		336	554.427
337	672.817		337	548.613		337	554.955
338	672.817		338	549.67		338	556.013
339	672.817		339	550.199		339	556.541
340	672.817		340	550.727		340	556.541
341	674.932		341	550.727		341	557.07
342	674.932		342	550.727		342	557.598
343	676.517		343	551.784		343	557.598
344	677.046		344	552.841		344	558.127
345	677.046		345	552.841		345	558.127
346	677.046		346	552.841		346	558.655
347	678.103		347	553.37		347	560.241
348	678.631		348	553.898		348	560.241
349	679.16		349	553.898		349	560.241
350	680.745		350	554.955		350	560.769
351	681.802		351	555.484		351	560.769
352	681.802		352	555.484		352	561.298
353	682.331		353	556.013		353	563.94
354	684.445		354	557.07		354	563.94
355	684.445		355	557.598		355	563.94
356	684.974		356	558.127		356	564.469
357	684.974		357	558.655		357	564.998
358	685.502		358	559.184		358	564.998
359	686.031		359	559.184		359	566.055
360	687.616		360	560.769		360	566.055
361	687.616		361	560.769		361	569.226
362	689.202		362	560.769		362	569.226
363	689.202		363	561.298		363	569.754
364	689.202		364	562.355		364	570.283
365	689.73		365	562.355		365	570.283
366	690.259		366	562.883		366	570.811
367	690.259		367	563.412		367	571.868
368	691.316		368	563.94		368	572.397
369	691.316		369	563.94		369	572.397
370	691.316		370	563.94		370	572.397
371	691.844		371	564.469		371	572.925
372	691.844		372	565.526		372	572.925
373	692.373		373	566.583		373	575.04
374	692.902		374	566.583		374	575.568
375	693.959		375	567.112		375	575.568
376	694.487		376	567.64		376	576.097
377	694.487		377	567.64		377	577.154
378	695.016		378	567.64		378	578.211
379	695.544		379	568.169		379	579.268
380	695.544		380	568.169		380	579.796
381	696.073		381	568.697		381	580.325
382	696.073		382	569.226		382	580.325
383	696.601		383	570.283		383	581.382
384	697.13		384	570.283		384	581.91
385	698.715		385	571.868		385	581.91
386	700.301		386	571.868		386	581.91
387	701.358		387	571.868		387	581.91
388	701.887		388	572.925		388	583.496
389	701.887		389	573.982		389	584.025
390	702.415		390	574.511		390	584.553
391	702.944		391	574.511		391	585.61
392	703.472		392	574.511		392	585.61
393	703.472		393	576.097		393	585.61
394	704.001		394	576.625		394	586.139
395	704.001		395	576.625		395	586.667
396	704.529		396	577.154		396	588.781
397	706.643		397	577.154		397	588.781
398	706.643		398	578.211		398	588.781
399	707.172		399	578.211		399	588.781
400	707.172		400	579.268		400	588.781
401	707.172		401	579.268		401	589.31
402	707.7		402	579.268		402	589.838
403	707.7		403	580.325		403	589.838
404	707.7		404	580.853		404	590.367
405	708.757		405	581.91		405	590.367
406	708.757		406	581.91		406	591.424
407	709.814		407	582.439		407	591.952
408	709.814		408	582.967		408	591.952
409	710.343		409	582.967		409	592.481
410	710.872		410	584.553		410	593.01
411	711.4		411	584.553		411	593.538
412	711.4		412	584.553		412	593.538
413	711.929		413	585.082		413	593.538
414	712.457		414	585.082		414	594.067
415	712.457		415	585.61		415	595.124
416	712.986		416	586.139		416	595.124
417	712.986		417	586.667		417	595.652
418	713.514		418	586.667		418	596.181
419	713.514		419	586.667		419	596.709
420	714.043		420	586.667		420	596.709
421	717.214		421	587.196		421	597.238
422	717.742		422	587.724		422	597.238
423	718.271		423	587.724		423	597.238
424	718.271		424	587.724		424	597.238
425	718.799		425	588.253		425	598.295
426	718.799		426	588.781		426	598.823
427	719.328		427	589.31		427	598.823
428	719.328		428	589.31		428	598.823
429	719.856		429	589.838		429	599.88
430	720.914		430	590.367		430	600.409
431	721.971		431	591.952		431	600.409
432	721.971		432	591.952		432	600.409
433	721.971		433	591.952		433	600.937
434	722.499		434	592.481		434	600.937
435	722.499		435	592.481		435	601.995
436	722.499		436	592.481		436	601.995
437	723.556		437	592.481		437	602.523
438	723.556		438	592.481		438	603.052
439	724.085		439	593.01		439	603.052
440	724.085		440	593.01		440	603.052
441	724.613		441	593.538		441	604.109
442	724.613		442	593.538		442	604.109
443	725.142		443	594.067		443	604.109
444	725.142		444	594.595		444	604.109
445	725.67		445	594.595		445	604.637
446	725.67		446	594.595		446	605.166
447	725.67		447	594.595		447	605.166
448	725.67		448	595.124		448	606.751
449	726.199		449	595.124		449	606.751
450	726.199		450	595.652		450	607.28
451	726.727		451	596.181		451	607.808
452	726.727		452	596.181		452	609.922
453	727.256		453	596.181		453	609.922
454	727.256		454	597.238		454	610.451
455	728.313		455	597.238		455	610.98
456	728.313		456	598.295		456	611.508
457	728.841		457	598.295		457	611.508
458	728.841		458	599.352		458	612.037
459	729.37		459	599.88		459	612.037
460	729.37		460	599.88		460	612.565
461	729.899		461	599.88		461	613.622
462	730.427		462	600.409		462	614.151
463	730.956		463	600.937		463	614.151
464	731.484		464	600.937		464	615.208
465	731.484		465	601.466		465	615.208
466	731.484		466	601.466		466	615.208
467	732.013		467	601.995		467	615.208
468	732.013		468	601.995		468	615.736
469	732.541		469	601.995		469	616.265
470	733.07		470	602.523		470	616.265
471	733.07		471	603.052		471	616.265
472	733.07		472	603.58		472	616.265
473	733.07		473	603.58		473	616.793
474	735.712		474	603.58		474	617.322
475	735.712		475	604.109		475	617.322
476	735.712		476	604.637		476	618.907
477	736.241		477	605.166		477	618.907
478	736.241		478	605.166		478	619.436
479	736.769		479	605.694		479	619.436
480	736.769		480	605.694		480	619.965
481	736.769		481	605.694		481	619.965
482	736.769		482	605.694		482	620.493
483	736.769		483	606.223		483	621.022
484	737.826		484	606.751		484	621.022
485	737.826		485	606.751		485	621.55
486	737.826		486	607.28		486	621.55
487	738.884		487	607.28		487	622.079
488	738.884		488	607.28		488	622.079
489	738.884		489	607.808		489	622.607
490	739.412		490	607.808		490	622.607
491	739.941		491	608.337		491	623.136
492	739.941		492	608.865		492	623.136
493	739.941		493	609.394		493	623.136
494	741.526		494	609.394		494	623.664
495	741.526		495	609.394		495	623.664
496	742.055		496	609.922		496	624.193
497	742.583		497	609.922		497	624.721
498	742.583		498	610.451		498	624.721
499	743.64		499	610.98		499	625.25
500	743.64		500	610.98		500	625.25
501	743.64		501	610.98		501	625.778
502	743.64		502	611.508		502	625.778
503	744.169		503	612.037		503	625.778
504	744.697		504	612.037		504	625.778
505	745.226		505	612.565		505	626.307
506	745.754		506	613.094		506	626.835
507	745.754		507	613.094		507	626.835
508	746.283		508	613.094		508	626.835
509	746.283		509	613.622		509	627.892
510	747.34		510	613.622		510	627.892
511	747.34		511	614.151		511	629.478
512	747.869		512	614.151		512	629.478
513	748.397		513	614.151		513	630.007
514	748.397		514	615.736		514	630.535
515	749.454		515	615.736		515	631.592
516	749.983		516	616.265		516	631.592
517	749.983		517	616.793		517	632.121
518	749.983		518	617.322		518	632.121
519	750.511		519	617.85		519	632.649
520	750.511		520	617.85		520	632.649
521	751.04		521	618.379		521	634.235
522	751.04		522	618.907		522	634.235
523	751.568		523	619.436		523	634.763
524	752.097		524	619.965		524	634.763
525	752.625		525	619.965		525	635.292
526	753.682		526	619.965		526	635.292
527	753.682		527	619.965		527	635.292
528	754.739		528	620.493		528	635.82
529	755.268		529	620.493		529	635.82
530	755.268		530	620.493		530	635.82
531	755.268		531	621.022		531	636.349
532	755.268		532	621.022		532	637.406
533	755.796		533	621.022		533	637.406
534	755.796		534	622.079		534	637.406
535	755.796		535	622.607		535	637.406
536	756.325		536	622.607		536	637.935
537	756.854		537	622.607		537	638.463
538	756.854		538	623.136		538	638.992
539	756.854		539	623.136		539	639.52
540	756.854		540	623.664		540	640.049
541	757.911		541	623.664		541	640.577
542	757.911		542	624.193		542	640.577
543	758.439		543	624.193		543	641.106
544	758.968		544	624.721		544	641.634
545	759.496		545	625.25		545	642.163
546	760.025		546	625.25		546	643.22
547	760.553		547	625.25		547	643.22
548	760.553		548	625.778		548	643.748
549	760.553		549	626.307		549	644.277
550	761.082		550	626.307		550	644.277
551	761.61		551	626.307		551	645.334
552	761.61		552	626.835		552	645.334
553	761.61		553	626.835		553	645.334
554	761.61		554	627.892		554	645.862
555	761.61		555	627.892		555	646.391
556	762.139		556	627.892		556	646.919
557	762.139		557	628.421		557	646.919
558	762.139		558	628.421		558	647.977
559	762.139		559	629.478		559	649.034
560	762.667		560	630.007		560	649.034
561	762.667		561	630.007		561	649.034
562	763.196		562	630.007		562	649.562
563	763.724		563	630.535		563	650.091
564	764.253		564	631.064		564	650.619
565	764.253		565	631.592		565	650.619
566	764.253		566	632.121		566	651.148
567	764.781		567	632.649		567	651.676
568	764.781		568	632.649		568	652.205
569	764.781		569	632.649		569	652.205
570	766.367		570	632.649		570	652.733
571	766.896		571	633.178		571	652.733
572	766.896		572	633.178		572	652.733
573	766.896		573	634.763		573	652.733
574	767.424		574	635.292		574	652.733
575	767.424		575	635.292		575	652.733
576	767.953		576	635.292		576	653.262
577	768.481		577	635.82		577	653.79
578	769.01		578	635.82		578	653.79
579	769.538		579	636.349		579	654.319
580	769.538		580	636.349		580	654.319
581	770.067		581	636.877		581	654.319
582	770.595		582	636.877		582	654.847
583	770.595		583	636.877		583	654.847
584	770.595		584	637.406		584	655.376
585	770.595		585	637.935		585	655.376
586	770.595		586	637.935		586	657.49
587	771.124		587	637.935		587	657.49
588	771.124		588	637.935		588	658.019
589	771.124		589	637.935		589	658.019
590	771.652		590	638.992		590	658.019
591	771.652		591	638.992		591	658.547
592	771.652		592	638.992		592	658.547
593	772.181		593	638.992		593	658.547
594	772.181		594	639.52		594	659.076
595	772.181		595	639.52		595	659.604
596	772.181		596	640.049		596	659.604
597	772.709		597	640.577		597	659.604
598	772.709		598	640.577		598	660.133
599	773.238		599	641.106		599	660.661
600	773.238		600	641.634		600	661.19
601	773.238		601	642.163		601	661.718
602	773.766		602	642.163		602	661.718
603	773.766		603	642.163		603	661.718
604	774.824		604	642.691		604	661.718
605	774.824		605	642.691		605	662.247
606	774.824		606	643.22		606	662.775
607	775.352		607	644.277		607	663.304
608	775.881		608	644.277		608	663.832
609	775.881		609	644.805		609	663.832
610	776.938		610	645.334		610	663.832
611	776.938		611	645.334		611	664.361
612	777.466		612	645.862		612	664.361
613	777.995		613	646.391		613	665.947
614	777.995		614	646.919		614	666.475
615	777.995		615	646.919		615	666.475
616	777.995		616	647.448		616	666.475
617	778.523		617	647.448		617	667.004
618	778.523		618	647.977		618	667.004
619	779.052		619	647.977		619	667.532
620	780.109		620	648.505		620	667.532
621	780.637		621	648.505		621	668.061
622	781.166		622	648.505		622	668.589
623	781.694		623	649.562		623	668.589
624	782.223		624	650.091		624	669.118
625	782.223		625	650.091		625	669.646
626	782.223		626	650.091		626	669.646
627	782.751		627	650.091		627	669.646
628	782.751		628	650.091		628	669.646
629	782.751		629	650.619		629	670.175
630	783.28		630	651.148		630	670.703
631	784.337		631	651.148		631	670.703
632	784.866		632	651.148		632	670.703
633	784.866		633	652.205		633	671.232
634	784.866		634	652.205		634	671.232
635	785.394		635	652.205		635	671.232
636	785.394		636	652.733		636	671.232
637	785.394		637	652.733		637	671.76
638	785.923		638	652.733		638	671.76
639	785.923		639	652.733		639	672.289
640	786.451		640	652.733		640	672.289
641	786.451		641	652.733		641	672.289
642	786.451		642	653.262		642	672.289
643	786.451		643	653.262		643	672.289
644	786.98		644	653.262		644	672.817
645	786.98		645	653.262		645	672.817
646	786.98		646	653.79		646	672.817
647	787.508		647	653.79		647	672.817
648	787.508		648	654.319		648	672.817
649	788.037		649	654.319		649	673.346
650	789.094		650	654.319		650	673.346
651	789.622		651	654.847		651	674.403
652	790.151		652	654.847		652	674.403
653	790.151		653	655.376		653	674.932
654	790.679		654	655.904		654	674.932
655	790.679		655	655.904		655	674.932
656	790.679		656	655.904		656	674.932
657	791.208		657	655.904		657	674.932
658	791.736		658	655.904		658	675.46
659	792.265		659	656.433		659	675.46
660	792.265		660	656.433		660	675.989
661	792.265		661	656.962		661	675.989
662	792.265		662	657.49		662	676.517
663	792.265		663	657.49		663	676.517
664	792.793		664	657.49		664	676.517
665	792.793		665	658.547		665	676.517
666	792.793		666	658.547		666	677.046
667	793.322		667	658.547		667	677.574
668	793.322		668	659.076		668	678.103
669	793.322		669	659.076		669	678.631
670	793.322		670	659.604		670	678.631
671	793.851		671	660.133		671	679.688
672	793.851		672	660.133		672	679.688
673	794.379		673	660.133		673	680.217
674	794.379		674	660.661		674	681.274
675	794.379		675	660.661		675	681.274
676	794.908		676	660.661		676	681.802
677	795.436		677	661.19		677	681.802
678	795.436		678	661.19		678	682.331
679	796.493		679	661.19		679	682.331
680	796.493		680	661.19		680	682.331
681	796.493		681	661.718		681	682.859
682	796.493		682	661.718		682	683.388
683	797.022		683	661.718		683	683.388
684	797.022		684	662.247		684	683.917
685	797.55		685	662.247		685	684.445
686	797.55		686	662.775		686	684.445
687	797.55		687	662.775		687	684.445
688	798.079		688	662.775		688	684.445
689	798.079		689	663.304		689	684.974
690	798.607		690	663.304		690	684.974
691	798.607		691	663.304		691	684.974
692	799.136		692	664.361		692	686.559
693	799.136		693	664.889		693	686.559
694	799.664		694	665.418		694	686.559
695	799.664		695	665.418		695	687.088
696	800.193		696	665.418		696	687.088
697	800.193		697	665.947		697	687.088
698	800.721		698	665.947		698	687.616
699	800.721		699	665.947		699	687.616
700	800.721		700	667.004		700	687.616
701	800.721		701	668.061		701	687.616
702	801.25		702	668.061		702	687.616
703	801.25		703	668.061		703	688.145
704	801.25		704	669.118		704	688.673
705	801.778		705	669.118		705	688.673
706	801.778		706	669.118		706	688.673
707	802.307		707	669.646		707	688.673
708	803.364		708	669.646		708	689.202
709	803.364		709	670.175		709	689.73
710	803.893		710	670.175		710	689.73
711	803.893		711	670.175		711	690.259
712	803.893		712	670.175		712	690.259
713	803.893		713	670.703		713	690.787
714	804.421		714	670.703		714	690.787
715	804.421		715	671.232		715	691.316
716	804.95		716	671.232		716	691.844
717	804.95		717	671.76		717	692.373
718	806.007		718	671.76		718	692.373
719	806.535		719	671.76		719	692.373
720	807.064		720	671.76		720	692.902
721	807.064		721	671.76		721	692.902
722	808.121		722	672.289		722	693.43
723	808.121		723	672.289		723	693.43
724	808.649		724	672.289		724	693.43
725	808.649		725	672.817		725	694.487
726	809.178		726	673.346		726	695.016
727	809.178		727	673.874		727	695.544
728	809.178		728	673.874		728	695.544
729	809.706		729	673.874		729	695.544
730	810.235		730	673.874		730	695.544
731	810.235		731	674.403		731	695.544
732	810.763		732	674.403		732	696.073
733	811.292		733	674.932		733	696.073
734	811.292		734	674.932		734	696.601
735	811.821		735	675.46		735	697.13
736	812.349		736	675.46		736	697.13
737	812.878		737	675.46		737	697.13
738	812.878		738	675.989		738	697.658
739	812.878		739	675.989		739	697.658
740	813.406		740	675.989		740	697.658
741	813.406		741	675.989		741	697.658
742	813.406		742	676.517		742	697.658
743	813.935		743	677.046		743	697.658
744	813.935		744	677.046		744	698.187
745	814.463		745	677.046		745	698.187
746	814.463		746	677.574		746	698.187
747	814.463		747	677.574		747	698.715
748	814.992		748	678.103		748	699.244
749	815.52		749	678.103		749	699.244
750	816.049		750	678.631		750	699.772
751	816.049		751	678.631		751	699.772
752	816.049		752	678.631		752	700.301
753	816.049		753	678.631		753	700.301
754	816.577		754	679.16		754	700.301
755	816.577		755	679.16		755	700.829
756	816.577		756	679.16		756	700.829
757	816.577		757	679.688		757	701.358
758	817.106		758	679.688		758	701.358
759	817.106		759	679.688		759	701.358
760	817.106		760	680.217		760	701.887
761	817.634		761	681.274		761	702.944
762	817.634		762	681.274		762	703.472
763	818.163		763	681.802		763	703.472
764	818.691		764	682.331		764	703.472
765	818.691		765	682.331		765	704.001
766	819.22		766	682.331		766	704.001
767	819.22		767	682.331		767	704.001
768	819.748		768	682.331		768	704.529
769	820.277		769	682.331		769	704.529
770	820.277		770	682.331		770	705.058
771	820.277		771	682.331		771	705.058
772	821.334		772	682.859		772	705.058
773	821.334		773	682.859		773	705.586
774	821.334		774	683.388		774	705.586
775	821.863		775	683.388		775	705.586
776	821.863		776	683.388		776	706.115
777	821.863		777	683.917		777	706.115
778	822.391		778	683.917		778	706.643
779	822.92		779	685.502		779	706.643
780	822.92		780	685.502		780	706.643
781	823.448		781	686.031		781	706.643
782	823.448		782	686.031		782	707.172
783	823.448		783	686.559		783	707.172
784	823.448		784	686.559		784	707.7
785	823.448		785	687.088		785	707.7
786	823.977		786	687.088		786	707.7
787	824.505		787	687.088		787	707.7
788	824.505		788	687.616		788	708.229
789	824.505		789	687.616		789	708.229
790	825.034		790	688.145		790	708.229
791	825.034		791	688.673		791	708.229
792	825.034		792	688.673		792	708.757
793	825.034		793	689.202		793	709.286
794	825.562		794	689.202		794	709.286
795	825.562		795	689.202		795	709.286
796	825.562		796	689.73		796	709.286
797	826.091		797	689.73		797	709.814
798	826.091		798	689.73		798	709.814
799	826.091		799	689.73		799	709.814
800	826.619		800	689.73		800	709.814
801	826.619		801	689.73		801	710.343
802	826.619		802	689.73		802	710.872
803	827.148		803	689.73		803	710.872
804	827.148		804	690.259		804	710.872
805	827.148		805	690.259		805	711.4
806	827.148		806	691.316		806	711.4
807	827.148		807	691.316		807	711.4
808	827.676		808	691.316		808	711.4
809	827.676		809	692.373		809	711.929
810	828.205		810	692.902		810	712.457
811	828.205		811	692.902		811	712.457
812	828.733		812	693.43		812	712.457
813	828.733		813	693.43		813	712.457
814	829.262		814	693.959		814	712.986
815	829.262		815	693.959		815	712.986
816	829.262		816	693.959		816	712.986
817	829.262		817	694.487		817	713.514
818	829.262		818	694.487		818	713.514
819	829.791		819	694.487		819	713.514
820	829.791		820	694.487		820	714.043
821	829.791		821	695.016		821	714.043
822	829.791		822	695.016		822	714.043
823	829.791		823	695.016		823	714.043
824	830.319		824	695.544		824	714.043
825	830.319		825	695.544		825	714.571
826	830.848		826	695.544		826	714.571
827	830.848		827	696.073		827	714.571
828	830.848		828	696.073		828	714.571
829	830.848		829	696.073		829	714.571
830	831.376		830	696.073		830	714.571
831	831.905		831	696.601		831	715.1
832	831.905		832	696.601		832	715.1
833	832.433		833	697.13		833	715.1
834	832.433		834	697.658		834	716.157
835	832.433		835	697.658		835	716.157
836	832.962		836	697.658		836	716.685
837	832.962		837	697.658		837	716.685
838	833.49		838	698.187		838	716.685
839	833.49		839	698.715		839	717.214
840	833.49		840	698.715		840	717.742
841	834.019		841	698.715		841	717.742
842	834.019		842	699.772		842	718.271
843	834.547		843	700.301		843	718.271
844	834.547		844	700.301		844	718.799
845	835.604		845	700.301		845	718.799
846	835.604		846	701.358		846	719.328
847	835.604		847	701.887		847	719.328
848	835.604		848	701.887		848	719.856
849	835.604		849	702.415		849	719.856
850	836.133		850	702.415		850	720.385
851	836.133		851	702.944		851	720.385
852	836.133		852	702.944		852	720.385
853	836.661		853	702.944		853	720.385
854	837.19		854	702.944		854	720.914
855	837.718		855	703.472		855	720.914
856	837.718		856	704.001		856	721.442
857	838.247		857	704.529		857	721.442
858	838.247		858	704.529		858	721.442
859	838.776		859	706.115		859	721.442
860	838.776		860	706.643		860	721.971
861	838.776		861	706.643		861	722.499
862	838.776		862	706.643		862	722.499
863	839.304		863	706.643		863	722.499
864	839.304		864	707.172		864	722.499
865	839.833		865	707.7		865	723.028
866	839.833		866	707.7		866	723.028
867	839.833		867	707.7		867	723.556
868	840.361		868	707.7		868	723.556
869	840.89		869	707.7		869	723.556
870	840.89		870	708.229		870	724.085
871	841.418		871	708.757		871	724.613
872	841.418		872	708.757		872	724.613
873	841.418		873	708.757		873	724.613
874	841.947		874	708.757		874	724.613
875	842.475		875	708.757		875	724.613
876	842.475		876	709.286		876	725.142
877	843.004		877	709.286		877	725.142
878	843.004		878	709.286		878	725.142
879	843.532		879	709.814		879	725.142
880	843.532		880	709.814		880	725.67
881	844.061		881	710.343		881	726.199
882	844.061		882	710.343		882	726.199
883	844.061		883	710.343		883	726.199
884	844.061		884	710.872		884	726.199
885	844.589		885	710.872		885	726.727
886	845.118		886	710.872		886	726.727
887	845.646		887	711.4		887	727.256
888	846.175		888	711.4		888	727.256
889	846.175		889	711.4		889	727.784
890	846.703		890	711.929		890	727.784
891	846.703		891	711.929		891	728.313
892	846.703		892	711.929		892	728.841
893	846.703		893	712.457		893	728.841
894	846.703		894	712.457		894	728.841
895	846.703		895	712.457		895	728.841
896	847.232		896	712.457		896	729.37
897	847.761		897	712.457		897	729.899
898	848.289		898	712.986		898	729.899
899	848.289		899	712.986		899	730.427
900	848.289		900	713.514		900	730.427
901	848.289		901	713.514		901	730.427
902	848.289		902	713.514		902	730.427
903	848.818		903	714.043		903	730.427
904	848.818		904	714.571		904	731.484
905	848.818		905	714.571		905	731.484
906	849.346		906	715.1		906	732.013
907	849.346		907	715.1		907	732.013
908	849.875		908	715.1		908	732.013
909	849.875		909	715.1		909	733.07
910	849.875		910	715.628		910	733.07
911	849.875		911	715.628		911	733.07
912	850.403		912	715.628		912	733.07
913	850.932		913	715.628		913	733.598
914	850.932		914	716.685		914	733.598
915	850.932		915	716.685		915	733.598
916	851.46		916	716.685		916	734.127
917	851.46		917	717.214		917	734.127
918	851.46		918	717.214		918	734.127
919	852.517		919	717.214		919	734.127
920	852.517		920	717.214		920	734.127
921	853.046		921	717.742		921	734.127
922	853.046		922	717.742		922	734.127
923	853.574		923	718.271		923	734.655
924	853.574		924	718.271		924	734.655
925	853.574		925	718.271		925	734.655
926	854.103		926	718.799		926	734.655
927	854.631		927	718.799		927	735.184
928	854.631		928	718.799		928	735.184
929	855.16		929	719.328		929	735.184
930	855.16		930	719.328		930	735.184
931	855.16		931	719.856		931	735.184
932	855.688		932	719.856		932	735.712
933	856.217		933	719.856		933	735.712
934	856.746		934	719.856		934	735.712
935	856.746		935	719.856		935	736.241
936	856.746		936	719.856		936	736.241
937	856.746		937	719.856		937	736.241
938	856.746		938	719.856		938	736.241
939	856.746		939	720.914		939	737.298
940	857.274		940	720.914		940	737.298
941	857.274		941	720.914		941	737.298
942	857.803		942	721.442		942	737.826
943	857.803		943	721.442		943	737.826
944	857.803		944	721.442		944	737.826
945	857.803		945	721.442		945	737.826
946	857.803		946	721.442		946	738.355
947	858.331		947	721.971		947	738.355
948	858.331		948	721.971		948	738.884
949	858.331		949	721.971		949	738.884
950	858.331		950	723.028		950	739.412
951	858.86		951	723.028		951	739.412
952	858.86		952	723.028		952	739.412
953	858.86		953	723.028		953	740.469
954	859.388		954	723.028		954	740.469
955	859.388		955	723.556		955	740.998
956	859.388		956	724.085		956	740.998
957	859.917		957	724.085		957	740.998
958	859.917		958	724.085		958	741.526
959	859.917		959	724.085		959	741.526
960	860.445		960	724.085		960	742.055
961	860.974		961	724.085		961	742.055
962	860.974		962	724.613		962	742.055
963	860.974		963	724.613		963	742.583
964	861.502		964	725.142		964	742.583
965	861.502		965	725.142		965	742.583
966	862.031		966	725.142		966	742.583
967	862.031		967	725.142		967	743.112
968	862.031		968	725.67		968	743.112
969	862.031		969	725.67		969	743.112
970	862.559		970	725.67		970	743.64
971	862.559		971	725.67		971	743.64
972	862.559		972	725.67		972	744.169
973	863.616		973	726.727		973	744.697
974	863.616		974	726.727		974	744.697
975	864.145		975	726.727		975	744.697
976	864.673		976	727.256		976	744.697
977	864.673		977	727.256		977	745.226
978	865.202		978	727.256		978	745.226
979	865.731		979	727.784		979	745.754
980	865.731		980	727.784		980	746.283
981	865.731		981	728.313		981	746.811
982	865.731		982	728.313		982	746.811
983	866.259		983	728.313		983	746.811
984	866.259		984	728.841		984	746.811
985	866.788		985	728.841		985	747.34
986	867.316		986	728.841		986	747.34
987	867.316		987	728.841		987	747.34
988	867.316		988	729.37		988	747.34
989	867.316		989	729.37		989	747.869
990	867.316		990	729.899		990	747.869
991	867.316		991	730.427		991	747.869
992	867.845		992	730.956		992	748.926
993	867.845		993	730.956		993	748.926
994	867.845		994	731.484		994	748.926
995	867.845		995	731.484		995	749.454
996	867.845		996	731.484		996	749.454
997	868.373		997	731.484		997	749.454
998	868.373		998	731.484		998	749.983
999	868.902		999	731.484		999	749.983
1000	869.43		1000	732.013		1000	749.983
1001	869.43		1001	732.541		1001	750.511
1002	869.959		1002	732.541		1002	751.04
1003	869.959		1003	732.541		1003	752.097
1004	870.487		1004	732.541		1004	752.097
1005	870.487		1005	733.07		1005	752.097
1006	871.016		1006	733.07		1006	752.097
1007	871.016		1007	733.07		1007	752.097
1008	871.544		1008	733.07		1008	752.097
1009	871.544		1009	734.127		1009	752.097
1010	872.073		1010	734.127		1010	753.154
1011	872.073		1011	734.655		1011	753.154
1012	872.601		1012	734.655		1012	753.154
1013	872.601		1013	735.184		1013	753.682
1014	872.601		1014	735.712		1014	753.682
1015	872.601		1015	735.712		1015	753.682
1016	873.13		1016	735.712		1016	753.682
1017	873.13		1017	736.241		1017	753.682
1018	873.13		1018	736.241		1018	753.682
1019	873.13		1019	736.241		1019	754.211
1020	873.13		1020	736.241		1020	754.739
1021	873.658		1021	736.241		1021	754.739
1022	873.658		1022	736.769		1022	754.739
1023	873.658		1023	736.769		1023	754.739
1024	874.187		1024	736.769		1024	754.739
1025	874.187		1025	736.769		1025	755.268
1026	874.715		1026	737.298		1026	755.268
1027	874.715		1027	737.298		1027	755.268
1028	874.715		1028	737.298		1028	755.268
1029	875.773		1029	737.298		1029	755.796
1030	875.773		1030	737.298		1030	755.796
1031	875.773		1031	737.298		1031	756.325
1032	876.301		1032	737.826		1032	756.325
1033	876.301		1033	737.826		1033	756.325
1034	876.301		1034	737.826		1034	756.325
1035	876.83		1035	737.826		1035	756.325
1036	876.83		1036	737.826		1036	756.854
1037	876.83		1037	738.884		1037	756.854
1038	876.83		1038	738.884		1038	756.854
1039	877.358		1039	738.884		1039	756.854
1040	877.358		1040	739.941		1040	756.854
1041	877.358		1041	739.941		1041	757.382
1042	877.358		1042	739.941		1042	757.382
1043	877.358		1043	740.998		1043	757.382
1044	877.887		1044	740.998		1044	757.911
1045	877.887		1045	740.998		1045	758.439
1046	878.415		1046	740.998		1046	758.439
1047	878.415		1047	741.526		1047	758.439
1048	878.415		1048	741.526		1048	758.968
1049	878.415		1049	741.526		1049	758.968
1050	878.944		1050	741.526		1050	758.968
1051	879.472		1051	742.055		1051	758.968
1052	879.472		1052	742.055		1052	758.968
1053	880.001		1053	742.055		1053	759.496
1054	880.001		1054	742.583		1054	759.496
1055	880.529		1055	742.583		1055	759.496
1056	880.529		1056	742.583		1056	759.496
1057	880.529		1057	742.583		1057	760.025
1058	880.529		1058	743.112		1058	760.025
1059	880.529		1059	743.112		1059	760.553
1060	881.058		1060	743.112		1060	760.553
1061	881.058		1061	743.112		1061	761.082
1062	881.586		1062	743.64		1062	761.082
1063	881.586		1063	743.64		1063	761.61
1064	881.586		1064	743.64		1064	761.61
1065	881.586		1065	744.169		1065	761.61
1066	882.115		1066	744.169		1066	762.139
1067	882.115		1067	744.169		1067	762.139
1068	882.643		1068	744.169		1068	762.139
1069	883.172		1069	744.697		1069	762.139
1070	883.172		1070	744.697		1070	762.667
1071	883.172		1071	744.697		1071	763.196
1072	883.172		1072	745.226		1072	763.724
1073	883.7		1073	745.226		1073	763.724
1074	883.7		1074	745.754		1074	763.724
1075	883.7		1075	745.754		1075	764.253
1076	883.7		1076	746.283		1076	764.253
1077	884.229		1077	746.283		1077	764.253
1078	884.229		1078	746.811		1078	764.253
1079	884.229		1079	746.811		1079	764.253
1080	884.758		1080	747.34		1080	764.253
1081	885.286		1081	747.34		1081	764.253
1082	885.286		1082	747.869		1082	764.781
1083	885.286		1083	747.869		1083	764.781
1084	885.286		1084	748.397		1084	765.31
1085	885.286		1085	748.397		1085	765.839
1086	885.815		1086	748.397		1086	765.839
1087	885.815		1087	748.397		1087	765.839
1088	885.815		1088	748.397		1088	766.367
1089	885.815		1089	748.397		1089	766.367
1090	885.815		1090	748.397		1090	766.896
1091	886.343		1091	748.397		1091	767.424
1092	886.343		1092	748.926		1092	767.424
1093	886.343		1093	749.454		1093	767.424
1094	886.343		1094	749.454		1094	767.953
1095	886.343		1095	749.454		1095	768.481
1096	886.872		1096	749.983		1096	769.01
1097	886.872		1097	749.983		1097	769.01
1098	887.4		1098	750.511		1098	769.538
1099	887.4		1099	751.04		1099	769.538
1100	887.4		1100	751.04		1100	769.538
1101	887.4		1101	751.04		1101	769.538
1102	887.929		1102	751.04		1102	769.538
1103	887.929		1103	751.04		1103	770.067
1104	888.457		1104	751.568		1104	770.067
1105	888.986		1105	751.568		1105	770.595
1106	888.986		1106	751.568		1106	770.595
1107	888.986		1107	751.568		1107	770.595
1108	888.986		1108	751.568		1108	770.595
1109	889.514		1109	751.568		1109	771.124
1110	889.514		1110	752.097		1110	771.124
1111	890.043		1111	752.097		1111	771.652
1112	890.043		1112	752.097		1112	771.652
1113	890.043		1113	752.097		1113	772.181
1114	891.1		1114	752.625		1114	772.181
1115	891.1		1115	753.154		1115	773.238
1116	891.1		1116	753.154		1116	773.238
1117	891.1		1117	753.154		1117	773.766
1118	891.628		1118	753.154		1118	774.295
1119	891.628		1119	754.211		1119	774.295
1120	891.628		1120	754.211		1120	774.824
1121	891.628		1121	754.739		1121	774.824
1122	891.628		1122	754.739		1122	775.352
1123	891.628		1123	754.739		1123	775.352
1124	892.157		1124	755.268		1124	775.352
1125	892.157		1125	755.268		1125	775.352
1126	892.157		1126	755.268		1126	775.352
1127	892.157		1127	755.796		1127	775.881
1128	892.157		1128	755.796		1128	775.881
1129	892.157		1129	755.796		1129	775.881
1130	892.157		1130	755.796		1130	775.881
1131	892.157		1131	755.796		1131	775.881
1132	892.685		1132	755.796		1132	775.881
1133	892.685		1133	756.325		1133	775.881
1134	892.685		1134	756.325		1134	775.881
1135	892.685		1135	756.325		1135	776.409
1136	892.685		1136	756.854		1136	776.938
1137	892.685		1137	756.854		1137	776.938
1138	893.214		1138	756.854		1138	776.938
1139	893.743		1139	756.854		1139	777.466
1140	893.743		1140	756.854		1140	777.466
1141	893.743		1141	757.382		1141	777.466
1142	894.271		1142	757.382		1142	777.995
1143	894.271		1143	757.382		1143	778.523
1144	894.271		1144	757.382		1144	778.523
1145	894.271		1145	757.911		1145	778.523
1146	894.271		1146	757.911		1146	778.523
1147	894.271		1147	757.911		1147	779.052
1148	894.8		1148	757.911		1148	779.052
1149	894.8		1149	757.911		1149	779.052
1150	894.8		1150	758.439		1150	779.58
1151	894.8		1151	758.439		1151	779.58
1152	895.328		1152	758.439		1152	779.58
1153	895.328		1153	758.968		1153	779.58
1154	895.328		1154	759.496		1154	779.58
1155	895.328		1155	759.496		1155	780.109
1156	895.328		1156	759.496		1156	780.109
1157	895.328		1157	759.496		1157	780.109
1158	895.857		1158	759.496		1158	780.109
1159	895.857		1159	760.025		1159	780.637
1160	895.857		1160	760.025		1160	780.637
1161	895.857		1161	760.025		1161	780.637
1162	896.385		1162	760.025		1162	781.166
1163	896.385		1163	760.553		1163	781.166
1164	896.385		1164	760.553		1164	781.166
1165	896.914		1165	760.553		1165	781.694
1166	896.914		1166	760.553		1166	781.694
1167	896.914		1167	760.553		1167	782.223
1168	897.442		1168	761.082		1168	782.751
1169	897.442		1169	761.082		1169	782.751
1170	897.442		1170	761.082		1170	782.751
1171	897.971		1171	761.082		1171	782.751
1172	898.499		1172	761.61		1172	782.751
1173	898.499		1173	762.139		1173	783.28
1174	898.499		1174	762.139		1174	783.28
1175	898.499		1175	762.667		1175	783.809
1176	899.028		1176	762.667		1176	783.809
1177	899.028		1177	763.196		1177	783.809
1178	899.028		1178	763.196		1178	783.809
1179	899.028		1179	763.196		1179	783.809
1180	899.028		1180	763.724		1180	783.809
1181	899.556		1181	764.781		1181	784.337
1182	899.556		1182	764.781		1182	784.337
1183	899.556		1183	764.781		1183	784.337
1184	899.556		1184	764.781		1184	784.866
1185	899.556		1185	765.31		1185	784.866
1186	899.556		1186	765.31		1186	784.866
1187	900.085		1187	765.31		1187	784.866
1188	900.085		1188	765.31		1188	785.394
1189	900.613		1189	765.839		1189	785.394
1190	900.613		1190	766.367		1190	785.923
1191	900.613		1191	766.367		1191	785.923
1192	901.142		1192	766.367		1192	785.923
1193	901.142		1193	767.424		1193	785.923
1194	901.142		1194	767.424		1194	786.451
1195	901.142		1195	767.424		1195	786.451
1196	901.142		1196	767.424		1196	786.451
1197	901.142		1197	767.424		1197	786.98
1198	901.67		1198	767.424		1198	786.98
1199	901.67		1199	767.953		1199	786.98
1200	902.728		1200	767.953		1200	786.98
1201	902.728		1201	768.481		1201	786.98
1202	902.728		1202	768.481		1202	786.98
1203	903.256		1203	768.481		1203	786.98
1204	903.256		1204	768.481		1204	787.508
1205	903.256		1205	768.481		1205	787.508
1206	903.256		1206	768.481		1206	787.508
1207	903.256		1207	769.01		1207	787.508
1208	903.256		1208	769.01		1208	788.037
1209	903.256		1209	769.01		1209	788.037
1210	903.785		1210	769.538		1210	788.037
1211	903.785		1211	770.067		1211	788.037
1212	903.785		1212	770.595		1212	788.565
1213	903.785		1213	770.595		1213	788.565
1214	903.785		1214	771.124		1214	789.094
1215	903.785		1215	771.652		1215	789.094
1216	904.313		1216	771.652		1216	789.094
1217	904.313		1217	771.652		1217	789.622
1218	904.313		1218	772.181		1218	790.151
1219	904.313		1219	772.181		1219	790.151
1220	904.842		1220	772.709		1220	790.151
1221	904.842		1221	772.709		1221	790.151
1222	904.842		1222	772.709		1222	790.679
1223	905.37		1223	772.709		1223	790.679
1224	905.37		1224	772.709		1224	791.208
1225	905.37		1225	773.238		1225	791.208
1226	905.37		1226	773.238		1226	791.208
1227	905.899		1227	773.238		1227	791.208
1228	905.899		1228	773.238		1228	791.736
1229	905.899		1229	773.238		1229	791.736
1230	905.899		1230	773.766		1230	791.736
1231	905.899		1231	773.766		1231	791.736
1232	905.899		1232	774.295		1232	791.736
1233	905.899		1233	774.295		1233	792.265
1234	906.427		1234	774.824		1234	792.265
1235	906.427		1235	774.824		1235	792.265
1236	906.427		1236	774.824		1236	792.265
1237	906.956		1237	774.824		1237	792.265
1238	906.956		1238	774.824		1238	792.265
1239	906.956		1239	775.352		1239	792.793
1240	907.484		1240	775.352		1240	792.793
1241	907.484		1241	775.881		1241	792.793
1242	907.484		1242	775.881		1242	793.322
1243	907.484		1243	775.881		1243	793.322
1244	907.484		1244	776.409		1244	793.322
1245	908.013		1245	776.409		1245	793.851
1246	908.013		1246	776.409		1246	794.379
1247	908.013		1247	776.409		1247	794.379
1248	908.541		1248	776.938		1248	794.379
1249	908.541		1249	776.938		1249	794.908
1250	909.07		1250	776.938		1250	794.908
1251	909.07		1251	776.938		1251	794.908
1252	909.07		1252	777.466		1252	794.908
1253	909.07		1253	777.995		1253	794.908
1254	909.07		1254	777.995		1254	795.436
1255	909.598		1255	777.995		1255	795.436
1256	909.598		1256	777.995		1256	795.436
1257	909.598		1257	777.995		1257	795.965
1258	909.598		1258	778.523		1258	796.493
1259	909.598		1259	778.523		1259	797.022
1260	910.127		1260	778.523		1260	797.022
1261	911.184		1261	779.052		1261	797.022
1262	911.184		1262	779.052		1262	797.022
1263	911.184		1263	779.052		1263	797.022
1264	911.184		1264	779.052		1264	797.55
1265	911.184		1265	779.052		1265	797.55
1266	911.184		1266	780.109		1266	797.55
1267	911.713		1267	780.109		1267	797.55
1268	911.713		1268	780.637		1268	798.079
1269	911.713		1269	780.637		1269	798.079
1270	911.713		1270	780.637		1270	798.079
1271	912.241		1271	781.166		1271	798.079
1272	912.241		1272	781.694		1272	798.079
1273	912.241		1273	781.694		1273	798.607
1274	912.77		1274	781.694		1274	798.607
1275	912.77		1275	782.223		1275	798.607
1276	912.77		1276	782.223		1276	798.607
1277	912.77		1277	782.223		1277	798.607
1278	912.77		1278	782.223		1278	799.136
1279	913.298		1279	782.223		1279	799.136
1280	913.298		1280	782.223		1280	799.136
1281	913.298		1281	782.751		1281	799.664
1282	913.298		1282	782.751		1282	799.664
1283	913.298		1283	782.751		1283	799.664
1284	913.298		1284	782.751		1284	800.193
1285	913.298		1285	783.28		1285	800.193
1286	913.298		1286	783.809		1286	800.193
1287	913.827		1287	783.809		1287	800.193
1288	913.827		1288	783.809		1288	800.193
1289	913.827		1289	783.809		1289	800.193
1290	914.355		1290	784.337		1290	800.193
1291	914.355		1291	784.337		1291	800.721
1292	914.355		1292	784.866		1292	800.721
1293	914.355		1293	785.923		1293	800.721
1294	914.884		1294	785.923		1294	800.721
1295	914.884		1295	785.923		1295	800.721
1296	914.884		1296	785.923		1296	800.721
1297	914.884		1297	786.451		1297	801.25
1298	914.884		1298	786.451		1298	801.25
1299	915.412		1299	786.98		1299	801.25
1300	915.412		1300	787.508		1300	801.25
1301	915.412		1301	787.508		1301	801.25
1302	915.412		1302	787.508		1302	801.778
1303	915.412		1303	788.037		1303	801.778
1304	915.941		1304	788.565		1304	801.778
1305	915.941		1305	788.565		1305	801.778
1306	915.941		1306	788.565		1306	802.307
1307	915.941		1307	789.094		1307	802.307
1308	915.941		1308	789.094		1308	802.307
1309	915.941		1309	789.622		1309	802.307
1310	916.469		1310	789.622		1310	802.307
1311	916.469		1311	789.622		1311	802.836
1312	916.998		1312	790.151		1312	802.836
1313	916.998		1313	790.679		1313	802.836
1314	916.998		1314	790.679		1314	802.836
1315	916.998		1315	790.679		1315	803.364
1316	916.998		1316	790.679		1316	803.364
1317	917.526		1317	791.208		1317	803.893
1318	917.526		1318	791.736		1318	803.893
1319	917.526		1319	791.736		1319	803.893
1320	917.526		1320	791.736		1320	803.893
1321	917.526		1321	791.736		1321	804.421
1322	917.526		1322	792.265		1322	804.421
1323	917.526		1323	792.265		1323	804.95
1324	917.526		1324	792.265		1324	804.95
1325	918.583		1325	792.265		1325	805.478
1326	918.583		1326	792.265		1326	805.478
1327	918.583		1327	792.265		1327	806.007
1328	918.583		1328	792.793		1328	806.007
1329	918.583		1329	792.793		1329	806.535
1330	918.583		1330	792.793		1330	806.535
1331	919.112		1331	793.322		1331	807.064
1332	919.112		1332	793.322		1332	807.064
1333	919.64		1333	793.851		1333	807.592
1334	919.64		1334	794.379		1334	807.592
1335	919.64		1335	794.379		1335	807.592
1336	920.169		1336	794.379		1336	807.592
1337	920.169		1337	794.379		1337	807.592
1338	920.169		1338	794.379		1338	807.592
1339	920.169		1339	794.379		1339	808.121
1340	920.698		1340	794.908		1340	808.121
1341	920.698		1341	794.908		1341	808.121
1342	920.698		1342	794.908		1342	808.121
1343	920.698		1343	795.436		1343	808.649
1344	921.226		1344	795.436		1344	808.649
1345	921.755		1345	795.965		1345	808.649
1346	921.755		1346	795.965		1346	809.178
1347	921.755		1347	795.965		1347	809.178
1348	922.283		1348	795.965		1348	809.178
1349	922.283		1349	795.965		1349	809.706
1350	922.283		1350	796.493		1350	809.706
1351	922.283		1351	796.493		1351	809.706
1352	922.283		1352	796.493		1352	809.706
1353	922.812		1353	796.493		1353	809.706
1354	922.812		1354	796.493		1354	810.235
1355	922.812		1355	797.022		1355	810.763
1356	922.812		1356	797.022		1356	810.763
1357	922.812		1357	797.022		1357	810.763
1358	922.812		1358	797.022		1358	811.292
1359	922.812		1359	797.55		1359	811.292
1360	923.869		1360	797.55		1360	811.292
1361	923.869		1361	797.55		1361	811.292
1362	923.869		1362	797.55		1362	811.292
1363	923.869		1363	797.55		1363	811.292
1364	923.869		1364	798.079		1364	811.292
1365	924.397		1365	798.079		1365	811.821
1366	924.926		1366	798.079		1366	812.349
1367	924.926		1367	798.607		1367	812.349
1368	925.454		1368	798.607		1368	812.349
1369	925.454		1369	799.136		1369	812.878
1370	925.454		1370	799.136		1370	812.878
1371	925.983		1371	799.136		1371	813.406
1372	925.983		1372	799.136		1372	813.406
1373	925.983		1373	799.664		1373	813.935
1374	925.983		1374	799.664		1374	813.935
1375	926.511		1375	799.664		1375	813.935
1376	926.511		1376	799.664		1376	813.935
1377	926.511		1377	800.193		1377	813.935
1378	926.511		1378	800.193		1378	813.935
1379	926.511		1379	800.193		1379	814.463
1380	926.511		1380	800.193		1380	814.463
1381	927.04		1381	800.193		1381	814.463
1382	927.04		1382	800.193		1382	814.463
1383	927.04		1383	800.193		1383	814.463
1384	927.568		1384	800.193		1384	814.463
1385	927.568		1385	800.721		1385	814.463
1386	927.568		1386	800.721		1386	814.992
1387	928.097		1387	800.721		1387	814.992
1388	928.097		1388	800.721		1388	814.992
1389	928.097		1389	800.721		1389	815.52
1390	928.097		1390	801.25		1390	815.52
1391	928.097		1391	801.25		1391	816.049
1392	928.097		1392	801.25		1392	816.049
1393	928.625		1393	801.778		1393	816.049
1394	929.154		1394	801.778		1394	816.049
1395	929.154		1395	802.307		1395	816.049
1396	929.154		1396	802.307		1396	816.049
1397	929.154		1397	802.307		1397	816.577
1398	929.683		1398	802.307		1398	816.577
1399	929.683		1399	803.364		1399	816.577
1400	929.683		1400	803.364		1400	817.106
1401	929.683		1401	803.364		1401	817.106
1402	929.683		1402	803.364		1402	817.634
1403	929.683		1403	803.364		1403	817.634
1404	930.211		1404	803.893		1404	817.634
1405	930.211		1405	803.893		1405	817.634
1406	930.211		1406	803.893		1406	817.634
1407	930.211		1407	803.893		1407	818.163
1408	930.211		1408	803.893		1408	818.163
1409	930.211		1409	804.95		1409	818.691
1410	930.74		1410	804.95		1410	818.691
1411	930.74		1411	804.95		1411	819.22
1412	930.74		1412	804.95		1412	819.22
1413	930.74		1413	805.478		1413	819.22
1414	931.268		1414	806.007		1414	819.22
1415	931.268		1415	806.007		1415	819.22
1416	931.268		1416	806.007		1416	819.748
1417	931.268		1417	806.535		1417	819.748
1418	931.268		1418	807.064		1418	819.748
1419	931.268		1419	807.064		1419	819.748
1420	931.268		1420	807.592		1420	820.277
1421	931.797		1421	807.592		1421	820.806
1422	931.797		1422	807.592		1422	820.806
1423	931.797		1423	807.592		1423	820.806
1424	932.325		1424	808.121		1424	820.806
1425	932.325		1425	808.649		1425	821.334
1426	932.325		1426	808.649		1426	821.863
1427	932.854		1427	808.649		1427	821.863
1428	932.854		1428	808.649		1428	821.863
1429	932.854		1429	809.178		1429	821.863
1430	932.854		1430	809.178		1430	822.391
1431	932.854		1431	809.178		1431	822.391
1432	933.382		1432	809.178		1432	822.391
1433	933.382		1433	809.178		1433	822.391
1434	933.382		1434	809.706		1434	822.391
1435	933.382		1435	809.706		1435	822.92
1436	933.382		1436	809.706		1436	822.92
1437	933.382		1437	810.235		1437	822.92
1438	933.382		1438	810.235		1438	823.448
1439	933.382		1439	810.235		1439	823.977
1440	933.911		1440	810.235		1440	823.977
1441	933.911		1441	810.235		1441	823.977
1442	933.911		1442	810.235		1442	824.505
1443	933.911		1443	810.235		1443	825.034
1444	934.439		1444	810.763		1444	825.034
1445	934.439		1445	810.763		1445	825.034
1446	934.439		1446	810.763		1446	825.034
1447	934.439		1447	810.763		1447	825.034
1448	934.968		1448	811.292		1448	825.034
1449	934.968		1449	811.292		1449	825.034
1450	934.968		1450	811.821		1450	825.562
1451	935.496		1451	811.821		1451	825.562
1452	935.496		1452	811.821		1452	825.562
1453	935.496		1453	812.349		1453	825.562
1454	936.025		1454	812.349		1454	826.091
1455	936.025		1455	812.878		1455	826.091
1456	936.025		1456	812.878		1456	826.091
1457	936.025		1457	812.878		1457	826.619
1458	936.025		1458	812.878		1458	826.619
1459	936.025		1459	813.406		1459	826.619
1460	936.553		1460	813.406		1460	826.619
1461	936.553		1461	813.406		1461	826.619
1462	936.553		1462	813.406		1462	827.148
1463	936.553		1463	813.406		1463	827.148
1464	936.553		1464	813.935		1464	827.676
1465	936.553		1465	813.935		1465	827.676
1466	937.082		1466	813.935		1466	827.676
1467	937.082		1467	813.935		1467	828.205
1468	937.082		1468	813.935		1468	828.205
1469	937.082		1469	813.935		1469	828.205
1470	937.082		1470	813.935		1470	828.205
1471	937.082		1471	813.935		1471	828.733
1472	937.61		1472	814.463		1472	828.733
1473	937.61		1473	814.463		1473	828.733
1474	937.61		1474	814.992		1474	828.733
1475	937.61		1475	814.992		1475	829.262
1476	938.139		1476	814.992		1476	829.262
1477	938.139		1477	814.992		1477	829.262
1478	938.139		1478	815.52		1478	829.791
1479	938.139		1479	815.52		1479	829.791
1480	938.139		1480	815.52		1480	830.319
1481	938.668		1481	816.049		1481	830.848
1482	938.668		1482	816.049		1482	830.848
1483	938.668		1483	816.577		1483	830.848
1484	938.668		1484	816.577		1484	830.848
1485	939.196		1485	816.577		1485	830.848
1486	939.196		1486	817.106		1486	831.376
1487	939.196		1487	817.106		1487	831.905
1488	939.196		1488	817.634		1488	831.905
1489	939.196		1489	817.634		1489	831.905
1490	939.196		1490	817.634		1490	831.905
1491	939.725		1491	818.163		1491	831.905
1492	939.725		1492	818.163		1492	832.433
1493	939.725		1493	818.163		1493	832.433
1494	940.253		1494	818.163		1494	832.433
1495	940.253		1495	818.163		1495	832.433
1496	940.253		1496	818.163		1496	832.433
1497	940.782		1497	818.691		1497	832.433
1498	940.782		1498	818.691		1498	832.962
1499	940.782		1499	818.691		1499	832.962
1500	940.782		1500	819.22		1500	832.962
1501	940.782		1501	819.22		1501	832.962
1502	940.782		1502	819.22		1502	832.962
1503	941.31		1503	819.22		1503	832.962
1504	941.31		1504	819.22		1504	833.49
1505	941.31		1505	819.22		1505	834.019
1506	941.31		1506	819.748		1506	834.019
1507	941.839		1507	819.748		1507	834.019
1508	941.839		1508	819.748		1508	834.547
1509	941.839		1509	819.748		1509	834.547
1510	941.839		1510	819.748		1510	834.547
1511	941.839		1511	820.277		1511	834.547
1512	941.839		1512	820.277		1512	835.076
1513	942.367		1513	820.277		1513	835.076
1514	942.367		1514	820.277		1514	835.076
1515	942.367		1515	820.806		1515	835.076
1516	942.896		1516	820.806		1516	835.076
1517	942.896		1517	820.806		1517	835.604
1518	942.896		1518	820.806		1518	835.604
1519	942.896		1519	820.806		1519	835.604
1520	942.896		1520	820.806		1520	835.604
1521	942.896		1521	821.334		1521	835.604
1522	942.896		1522	821.334		1522	836.133
1523	943.424		1523	821.863		1523	836.133
1524	943.953		1524	821.863		1524	836.133
1525	943.953		1525	821.863		1525	836.661
1526	943.953		1526	821.863		1526	836.661
1527	943.953		1527	821.863		1527	836.661
1528	944.481		1528	821.863		1528	837.19
1529	944.481		1529	821.863		1529	837.19
1530	944.481		1530	821.863		1530	837.718
1531	945.01		1531	821.863		1531	837.718
1532	945.01		1532	821.863		1532	837.718
1533	945.538		1533	822.391		1533	838.776
1534	945.538		1534	822.391		1534	838.776
1535	945.538		1535	822.391		1535	838.776
1536	945.538		1536	822.391		1536	839.833
1537	945.538		1537	822.391		1537	839.833
1538	945.538		1538	822.92		1538	839.833
1539	945.538		1539	822.92		1539	839.833
1540	946.067		1540	822.92		1540	839.833
1541	946.067		1541	822.92		1541	839.833
1542	946.067		1542	822.92		1542	839.833
1543	946.067		1543	822.92		1543	840.361
1544	946.595		1544	822.92		1544	840.89
1545	946.595		1545	823.448		1545	840.89
1546	947.124		1546	823.448		1546	841.418
1547	947.652		1547	823.977		1547	841.418
1548	947.652		1548	824.505		1548	841.418
1549	947.652		1549	825.034		1549	841.947
1550	947.652		1550	825.034		1550	841.947
1551	947.652		1551	825.034		1551	842.475
1552	948.181		1552	825.034		1552	842.475
1553	948.181		1553	825.034		1553	842.475
1554	948.181		1554	825.034		1554	842.475
1555	948.181		1555	825.034		1555	842.475
1556	948.71		1556	825.034		1556	842.475
1557	948.71		1557	825.034		1557	843.004
1558	948.71		1558	825.562		1558	843.532
1559	948.71		1559	825.562		1559	843.532
1560	949.238		1560	825.562		1560	843.532
1561	949.238		1561	825.562		1561	843.532
1562	949.238		1562	826.091		1562	843.532
1563	949.767		1563	826.091		1563	843.532
1564	949.767		1564	826.619		1564	843.532
1565	949.767		1565	826.619		1565	843.532
1566	949.767		1566	826.619		1566	844.061
1567	949.767		1567	826.619		1567	844.061
1568	950.295		1568	826.619		1568	844.061
1569	950.295		1569	826.619		1569	844.061
1570	950.295		1570	827.148		1570	844.061
1571	950.295		1571	827.148		1571	844.061
1572	950.295		1572	827.148		1572	844.061
1573	950.824		1573	827.676		1573	844.061
1574	950.824		1574	827.676		1574	844.589
1575	950.824		1575	827.676		1575	844.589
1576	951.352		1576	827.676		1576	844.589
1577	951.881		1577	828.205		1577	844.589
1578	951.881		1578	828.205		1578	845.118
1579	952.409		1579	828.205		1579	845.118
1580	952.938		1580	828.733		1580	845.118
1581	952.938		1581	828.733		1581	845.118
1582	953.466		1582	828.733		1582	845.118
1583	953.466		1583	828.733		1583	845.646
1584	953.466		1584	828.733		1584	845.646
1585	953.995		1585	829.262		1585	845.646
1586	953.995		1586	829.262		1586	845.646
1587	953.995		1587	829.262		1587	845.646
1588	953.995		1588	829.262		1588	846.175
1589	953.995		1589	829.791		1589	846.175
1590	954.523		1590	829.791		1590	846.175
1591	954.523		1591	829.791		1591	846.175
1592	954.523		1592	830.319		1592	846.175
1593	955.052		1593	830.319		1593	846.175
1594	955.052		1594	830.319		1594	846.703
1595	955.052		1595	830.319		1595	846.703
1596	955.052		1596	830.319		1596	847.232
1597	955.58		1597	830.319		1597	847.232
1598	955.58		1598	830.848		1598	847.761
1599	955.58		1599	830.848		1599	847.761
1600	956.637		1600	830.848		1600	847.761
1601	956.637		1601	831.376		1601	847.761
1602	956.637		1602	831.376		1602	848.289
1603	956.637		1603	831.376		1603	848.289
1604	957.166		1604	831.376		1604	848.289
1605	957.166		1605	831.376		1605	848.289
1606	957.166		1606	831.905		1606	848.289
1607	957.166		1607	831.905		1607	848.289
1608	957.695		1608	831.905		1608	848.818
1609	957.695		1609	831.905		1609	848.818
1610	958.223		1610	831.905		1610	848.818
1611	958.223		1611	831.905		1611	848.818
1612	958.223		1612	831.905		1612	849.346
1613	958.752		1613	832.433		1613	849.346
1614	958.752		1614	832.433		1614	849.346
1615	958.752		1615	832.433		1615	849.875
1616	958.752		1616	832.962		1616	849.875
1617	958.752		1617	833.49		1617	849.875
1618	959.28		1618	834.019		1618	850.403
1619	959.28		1619	834.019		1619	850.403
1620	959.28		1620	834.019		1620	850.403
1621	959.809		1621	834.019		1621	850.403
1622	959.809		1622	834.019		1622	850.932
1623	959.809		1623	834.019		1623	850.932
1624	960.337		1624	834.547		1624	851.46
1625	960.337		1625	834.547		1625	851.46
1626	960.337		1626	834.547		1626	851.989
1627	960.337		1627	834.547		1627	851.989
1628	960.337		1628	834.547		1628	852.517
1629	960.337		1629	834.547		1629	852.517
1630	960.337		1630	835.076		1630	853.046
1631	960.866		1631	835.604		1631	853.046
1632	960.866		1632	835.604		1632	853.046
1633	960.866		1633	835.604		1633	853.046
1634	960.866		1634	835.604		1634	853.046
1635	961.394		1635	835.604		1635	853.046
1636	961.394		1636	835.604		1636	853.574
1637	961.394		1637	835.604		1637	853.574
1638	961.394		1638	835.604		1638	853.574
1639	961.394		1639	835.604		1639	853.574
1640	961.923		1640	836.133		1640	853.574
1641	961.923		1641	836.133		1641	853.574
1642	961.923		1642	836.133		1642	854.103
1643	961.923		1643	836.133		1643	854.631
1644	962.451		1644	836.133		1644	854.631
1645	962.98		1645	836.133		1645	854.631
1646	962.98		1646	836.661		1646	854.631
1647	963.508		1647	836.661		1647	855.16
1648	963.508		1648	836.661		1648	855.688
1649	963.508		1649	836.661		1649	855.688
1650	963.508		1650	837.19		1650	855.688
1651	964.037		1651	837.19		1651	855.688
1652	964.037		1652	837.718		1652	856.217
1653	964.037		1653	838.247		1653	856.217
1654	964.037		1654	838.776		1654	856.746
1655	964.565		1655	838.776		1655	856.746
1656	964.565		1656	838.776		1656	856.746
1657	964.565		1657	839.304		1657	856.746
1658	964.565		1658	839.304		1658	857.274
1659	965.094		1659	839.304		1659	857.274
1660	965.094		1660	839.304		1660	857.803
1661	965.094		1661	839.304		1661	857.803
1662	965.622		1662	839.833		1662	857.803
1663	965.622		1663	839.833		1663	857.803
1664	966.151		1664	839.833		1664	858.331
1665	966.151		1665	839.833		1665	858.331
1666	966.68		1666	839.833		1666	858.331
1667	966.68		1667	840.361		1667	858.331
1668	966.68		1668	840.361		1668	858.331
1669	966.68		1669	840.361		1669	858.331
1670	966.68		1670	840.361		1670	858.86
1671	966.68		1671	840.89		1671	858.86
1672	966.68		1672	840.89		1672	858.86
1673	967.208		1673	840.89		1673	859.388
1674	967.208		1674	840.89		1674	859.388
1675	967.737		1675	841.418		1675	859.388
1676	967.737		1676	841.418		1676	859.388
1677	967.737		1677	841.418		1677	859.388
1678	967.737		1678	841.418		1678	859.388
1679	967.737		1679	841.947		1679	859.388
1680	968.265		1680	841.947		1680	859.917
1681	968.265		1681	841.947		1681	859.917
1682	968.265		1682	842.475		1682	859.917
1683	968.794		1683	842.475		1683	860.445
1684	968.794		1684	842.475		1684	860.445
1685	968.794		1685	843.004		1685	860.445
1686	969.851		1686	843.004		1686	861.502
1687	969.851		1687	843.532		1687	861.502
1688	969.851		1688	843.532		1688	862.031
1689	969.851		1689	843.532		1689	862.559
1690	969.851		1690	843.532		1690	862.559
1691	969.851		1691	843.532		1691	862.559
1692	970.379		1692	844.061		1692	862.559
1693	970.379		1693	844.061		1693	862.559
1694	970.908		1694	844.061		1694	862.559
1695	970.908		1695	844.061		1695	862.559
1696	970.908		1696	844.061		1696	862.559
1697	970.908		1697	844.589		1697	862.559
1698	970.908		1698	844.589		1698	862.559
1699	971.436		1699	844.589		1699	863.088
1700	971.436		1700	844.589		1700	863.088
1701	971.965		1701	845.118		1701	863.088
1702	971.965		1702	845.118		1702	863.088
1703	971.965		1703	845.118		1703	863.616
1704	971.965		1704	845.118		1704	863.616
1705	971.965		1705	845.118		1705	864.145
1706	971.965		1706	845.118		1706	864.145
1707	972.493		1707	845.646		1707	864.145
1708	973.022		1708	845.646		1708	864.145
1709	973.022		1709	845.646		1709	864.145
1710	973.022		1710	845.646		1710	864.145
1711	973.55		1711	846.175		1711	864.673
1712	973.55		1712	846.175		1712	864.673
1713	973.55		1713	846.175		1713	864.673
1714	973.55		1714	846.703		1714	864.673
1715	973.55		1715	846.703		1715	865.202
1716	973.55		1716	846.703		1716	865.202
1717	973.55		1717	846.703		1717	865.202
1718	973.55		1718	846.703		1718	865.731
1719	974.079		1719	847.232		1719	865.731
1720	974.079		1720	847.232		1720	865.731
1721	974.079		1721	847.232		1721	865.731
1722	974.079		1722	847.232		1722	866.259
1723	974.607		1723	847.232		1723	866.259
1724	974.607		1724	847.232		1724	866.259
1725	974.607		1725	847.232		1725	866.259
1726	974.607		1726	847.232		1726	866.259
1727	974.607		1727	847.232		1727	866.788
1728	974.607		1728	847.761		1728	866.788
1729	975.136		1729	847.761		1729	866.788
1730	975.136		1730	847.761		1730	867.316
1731	975.136		1731	848.289		1731	867.316
1732	975.136		1732	848.289		1732	867.316
1733	975.665		1733	848.289		1733	867.316
1734	975.665		1734	848.289		1734	867.845
1735	976.193		1735	848.289		1735	867.845
1736	976.193		1736	848.818		1736	867.845
1737	976.193		1737	848.818		1737	867.845
1738	976.193		1738	848.818		1738	867.845
1739	976.722		1739	848.818		1739	868.373
1740	976.722		1740	848.818		1740	868.373
1741	977.25		1741	848.818		1741	868.373
1742	977.25		1742	848.818		1742	868.902
1743	977.779		1743	848.818		1743	868.902
1744	977.779		1744	848.818		1744	868.902
1745	977.779		1745	848.818		1745	868.902
1746	977.779		1746	848.818		1746	868.902
1747	977.779		1747	848.818		1747	868.902
1748	978.307		1748	849.346		1748	869.43
1749	978.307		1749	849.346		1749	869.43
1750	978.307		1750	849.346		1750	869.43
1751	978.307		1751	849.346		1751	869.959
1752	978.307		1752	849.346		1752	869.959
1753	978.307		1753	849.346		1753	869.959
1754	978.307		1754	849.875		1754	869.959
1755	978.307		1755	849.875		1755	869.959
1756	978.836		1756	849.875		1756	870.487
1757	978.836		1757	849.875		1757	870.487
1758	978.836		1758	849.875		1758	870.487
1759	978.836		1759	849.875		1759	871.016
1760	978.836		1760	850.403		1760	871.016
1761	979.364		1761	850.403		1761	871.016
1762	979.364		1762	850.403		1762	871.016
1763	979.364		1763	850.403		1763	871.016
1764	979.364		1764	851.46		1764	871.016
1765	979.364		1765	851.46		1765	871.544
1766	979.893		1766	851.46		1766	871.544
1767	979.893		1767	851.46		1767	871.544
1768	980.421		1768	851.46		1768	871.544
1769	980.421		1769	851.46		1769	871.544
1770	980.421		1770	851.989		1770	872.073
1771	980.95		1771	851.989		1771	872.073
1772	980.95		1772	851.989		1772	872.073
1773	980.95		1773	852.517		1773	872.073
1774	981.478		1774	852.517		1774	872.073
1775	981.478		1775	852.517		1775	872.601
1776	981.478		1776	853.046		1776	872.601
1777	981.478		1777	853.046		1777	872.601
1778	981.478		1778	853.046		1778	873.13
1779	982.007		1779	853.046		1779	873.13
1780	982.007		1780	853.046		1780	873.13
1781	982.007		1781	853.574		1781	873.13
1782	982.535		1782	853.574		1782	873.13
1783	982.535		1783	853.574		1783	873.13
1784	982.535		1784	853.574		1784	873.658
1785	983.064		1785	853.574		1785	873.658
1786	983.064		1786	853.574		1786	873.658
1787	983.064		1787	854.103		1787	874.187
1788	983.592		1788	854.103		1788	874.187
1789	983.592		1789	854.103		1789	874.187
1790	983.592		1790	854.631		1790	874.187
1791	983.592		1791	854.631		1791	874.187
1792	983.592		1792	854.631		1792	874.187
1793	983.592		1793	854.631		1793	874.715
1794	983.592		1794	854.631		1794	874.715
1795	983.592		1795	855.16		1795	874.715
1796	983.592		1796	855.16		1796	875.244
1797	984.121		1797	855.16		1797	875.244
1798	984.121		1798	855.688		1798	875.773
1799	984.121		1799	855.688		1799	875.773
1800	984.121		1800	855.688		1800	875.773
1801	984.121		1801	855.688		1801	875.773
1802	984.121		1802	855.688		1802	875.773
1803	984.65		1803	856.217		1803	876.301
1804	984.65		1804	856.217		1804	876.301
1805	984.65		1805	856.217		1805	876.301
1806	984.65		1806	856.217		1806	876.301
1807	985.178		1807	856.217		1807	876.301
1808	985.178		1808	856.217		1808	876.83
1809	985.178		1809	856.746		1809	876.83
1810	985.178		1810	856.746		1810	876.83
1811	985.178		1811	856.746		1811	877.358
1812	985.707		1812	856.746		1812	877.358
1813	985.707		1813	856.746		1813	877.358
1814	985.707		1814	857.274		1814	877.358
1815	985.707		1815	857.803		1815	877.887
1816	986.235		1816	857.803		1816	877.887
1817	986.235		1817	858.331		1817	877.887
1818	986.235		1818	858.331		1818	877.887
1819	986.235		1819	858.86		1819	877.887
1820	986.764		1820	858.86		1820	878.944
1821	986.764		1821	858.86		1821	878.944
1822	986.764		1822	858.86		1822	878.944
1823	986.764		1823	858.86		1823	879.472
1824	986.764		1824	858.86		1824	879.472
1825	987.292		1825	859.388		1825	879.472
1826	987.292		1826	859.917		1826	879.472
1827	987.292		1827	859.917		1827	879.472
1828	987.292		1828	859.917		1828	879.472
1829	987.292		1829	859.917		1829	879.472
1830	987.292		1830	859.917		1830	879.472
1831	987.292		1831	859.917		1831	879.472
1832	987.292		1832	859.917		1832	880.001
1833	987.821		1833	859.917		1833	880.001
1834	988.349		1834	860.445		1834	880.001
1835	988.349		1835	860.445		1835	880.001
1836	988.349		1836	860.974		1836	880.001
1837	988.349		1837	860.974		1837	880.001
1838	988.349		1838	860.974		1838	880.529
1839	988.349		1839	860.974		1839	881.058
1840	988.878		1840	861.502		1840	881.058
1841	988.878		1841	861.502		1841	881.058
1842	988.878		1842	862.031		1842	881.058
1843	989.406		1843	862.031		1843	881.058
1844	989.406		1844	862.031		1844	881.058
1845	989.406		1845	862.031		1845	881.586
1846	989.406		1846	862.559		1846	881.586
1847	989.406		1847	862.559		1847	881.586
1848	989.935		1848	862.559		1848	882.115
1849	989.935		1849	863.088		1849	882.115
1850	989.935		1850	863.616		1850	882.115
1851	990.463		1851	863.616		1851	882.115
1852	990.463		1852	863.616		1852	882.643
1853	990.463		1853	863.616		1853	882.643
1854	990.463		1854	863.616		1854	882.643
1855	990.463		1855	863.616		1855	883.172
1856	990.992		1856	864.145		1856	883.172
1857	990.992		1857	864.145		1857	883.172
1858	991.52		1858	864.145		1858	883.172
1859	991.52		1859	864.673		1859	883.7
1860	991.52		1860	864.673		1860	883.7
1861	991.52		1861	864.673		1861	883.7
1862	992.049		1862	864.673		1862	883.7
1863	992.049		1863	864.673		1863	883.7
1864	992.577		1864	864.673		1864	884.229
1865	992.577		1865	865.202		1865	884.229
1866	992.577		1866	865.202		1866	884.229
1867	992.577		1867	865.202		1867	884.229
1868	992.577		1868	865.202		1868	884.758
1869	992.577		1869	865.202		1869	884.758
1870	993.106		1870	865.731		1870	884.758
1871	993.106		1871	865.731		1871	885.286
1872	993.106		1872	865.731		1872	885.286
1873	993.106		1873	866.259		1873	885.286
1874	993.635		1874	866.259		1874	885.815
1875	993.635		1875	866.259		1875	885.815
1876	993.635		1876	866.259		1876	885.815
1877	993.635		1877	866.259		1877	885.815
1878	994.163		1878	866.259		1878	885.815
1879	994.163		1879	866.259		1879	885.815
1880	994.692		1880	866.259		1880	886.343
1881	994.692		1881	866.788		1881	886.343
1882	994.692		1882	866.788		1882	886.343
1883	994.692		1883	866.788		1883	886.872
1884	995.22		1884	866.788		1884	887.4
1885	995.22		1885	866.788		1885	887.4
1886	995.22		1886	867.316		1886	887.4
1887	995.22		1887	867.316		1887	887.4
1888	995.22		1888	867.845		1888	887.4
1889	995.749		1889	867.845		1889	887.4
1890	995.749		1890	868.373		1890	887.929
1891	996.277		1891	868.373		1891	887.929
1892	996.277		1892	868.373		1892	887.929
1893	996.277		1893	868.902		1893	887.929
1894	996.806		1894	868.902		1894	887.929
1895	996.806		1895	868.902		1895	887.929
1896	996.806		1896	868.902		1896	888.457
1897	996.806		1897	868.902		1897	888.986
1898	996.806		1898	869.43		1898	888.986
1899	997.334		1899	869.43		1899	888.986
1900	997.334		1900	869.43		1900	889.514
1901	997.334		1901	869.43		1901	889.514
1902	997.863		1902	869.43		1902	889.514
1903	997.863		1903	869.43		1903	890.043
1904	997.863		1904	869.43		1904	890.043
1905	997.863		1905	869.43		1905	890.571
1906	997.863		1906	869.43		1906	890.571
1907	997.863		1907	869.959		1907	890.571
1908	997.863		1908	869.959		1908	890.571
1909	998.391		1909	869.959		1909	891.1
1910	998.391		1910	869.959		1910	891.628
1911	998.391		1911	869.959		1911	891.628
1912	998.391		1912	870.487		1912	891.628
1913	998.391		1913	870.487		1913	891.628
1914	998.92		1914	871.016		1914	891.628
1915	998.92		1915	871.016		1915	892.157
1916	998.92		1916	871.016		1916	892.157
1917	999.448		1917	871.016		1917	892.157
1918	999.448		1918	871.016		1918	892.157
1919	999.448		1919	871.016		1919	892.157
1920	999.448		1920	871.016		1920	892.157
1921	999.448		1921	871.544		1921	892.685
1	999.977		1922	871.544		1922	892.685
2	999.977		1923	871.544		1923	892.685
3	1000.51		1924	871.544		1924	893.214
4	1000.51		1925	871.544		1925	893.214
5	1000.51		1926	872.073		1926	893.214
6	1001.03		1927	872.073		1927	893.214
7	1001.03		1928	872.601		1928	893.743
8	1001.03		1929	872.601		1929	893.743
9	1001.03		1930	872.601		1930	893.743
10	1001.03		1931	872.601		1931	893.743
11	1001.03		1932	873.13		1932	893.743
12	1001.03		1933	873.13		1933	894.271
13	1001.56		1934	873.658		1934	894.271
14	1001.56		1935	874.187		1935	894.271
15	1001.56		1936	874.187		1936	894.8
16	1001.56		1937	874.187		1937	894.8
17	1001.56		1938	874.187		1938	894.8
18	1001.56		1939	874.715		1939	894.8
19	1001.56		1940	874.715		1940	894.8
20	1002.09		1941	874.715		1941	895.328
21	1002.62		1942	875.244		1942	895.328
22	1002.62		1943	875.244		1943	895.328
23	1002.62		1944	875.244		1944	895.328
24	1002.62		1945	875.244		1945	895.328
25	1003.15		1946	875.244		1946	895.328
26	1003.15		1947	875.244		1947	895.328
27	1003.15		1948	875.244		1948	895.857
28	1003.15		1949	875.773		1949	896.385
29	1003.15		1950	875.773		1950	896.385
30	1003.15		1951	876.301		1951	896.914
31	1003.15		1952	876.301		1952	896.914
32	1003.15		1953	876.301		1953	896.914
33	1003.15		1954	876.301		1954	897.442
34	1003.15		1955	876.83		1955	897.442
35	1003.15		1956	876.83		1956	897.442
36	1003.68		1957	876.83		1957	897.442
37	1003.68		1958	876.83		1958	897.971
38	1004.21		1959	876.83		1959	897.971
39	1004.21		1960	876.83		1960	897.971
40	1004.21		1961	877.358		1961	897.971
41	1004.21		1962	877.358		1962	897.971
42	1004.21		1963	877.887		1963	897.971
43	1004.21		1964	877.887		1964	898.499
44	1004.21		1965	877.887		1965	898.499
45	1004.21		1966	877.887		1966	898.499
46	1004.73		1967	878.415		1967	898.499
47	1004.73		1968	878.415		1968	898.499
48	1004.73		1969	878.415		1969	899.028
49	1004.73		1970	878.415		1970	899.028
50	1004.73		1971	878.944		1971	899.028
51	1004.73		1972	878.944		1972	899.028
52	1004.73		1973	878.944		1973	899.028
53	1005.26		1974	878.944		1974	899.028
54	1005.79		1975	878.944		1975	899.028
55	1005.79		1976	878.944		1976	899.556
56	1005.79		1977	879.472		1977	899.556
57	1005.79		1978	879.472		1978	899.556
58	1005.79		1979	879.472		1979	899.556
59	1005.79		1980	879.472		1980	899.556
60	1005.79		1981	879.472		1981	899.556
61	1006.32		1982	879.472		1982	899.556
62	1006.32		1983	879.472		1983	900.085
63	1006.32		1984	879.472		1984	900.085
64	1006.32		1985	880.001		1985	900.085
65	1006.32		1986	880.001		1986	900.613
66	1006.85		1987	880.001		1987	900.613
67	1006.85		1988	880.001		1988	900.613
68	1006.85		1989	880.001		1989	900.613
69	1007.38		1990	880.001		1990	900.613
70	1007.38		1991	880.529		1991	900.613
71	1007.38		1992	880.529		1992	900.613
72	1007.38		1993	880.529		1993	900.613
73	1007.9		1994	880.529		1994	901.142
74	1007.9		1995	880.529		1995	901.142
75	1007.9		1996	880.529		1996	901.142
76	1007.9		1997	881.058		1997	901.67
77	1007.9		1998	881.058		1998	901.67
78	1008.43		1999	881.058		1999	901.67
[truncated: 28,884 more rows]

## Sheet: QUAD
CON			P-MAL			P-MAL LpWJL
1	300.733		1	300.204		1	300.733			CON	P-MAL	P-MAL LpWJL
2	304.433		2	300.733		2	300.733		<1000	1085	2759	1802
3	304.433		3	301.262		3	301.262		1000-2000	6274	10232	7653
4	304.961		4	302.847		4	302.319		2000-3000	6499	8580	8104
5	304.961		5	302.847		5	303.376		3000-4000	5639	4413	5657
6	306.547		6	303.904		6	303.376		>4000	3411	1386	2307
7	306.547		7	304.433		7	303.904		Total (#)	22908	27370	25523
8	307.604		8	304.433		8	304.433
9	308.661		9	304.961		9	306.018			CON	P-MAL	P-MAL LpWJL
10	308.661		10	306.018		10	306.018		<1000	4.73634	10.0804	7.0603
11	309.718		11	306.018		11	306.547		1000-2000	27.3878	37.384	29.9847
12	310.775		12	306.547		12	306.547		2000-3000	28.37	31.3482	31.7518
13	310.775		13	307.075		13	307.075		3000-4000	24.6159	16.1235	22.1643
14	313.946		14	308.132		14	308.132		>4000	14.89	5.06394	9.03891
15	315.532		15	309.718		15	308.661		Total (%)	100	100	100
16	316.589		16	310.247		16	309.189
17	316.589		17	310.775		17	309.718
18	317.117		18	311.304		18	309.718
19	321.346		19	311.832		19	310.247
20	321.874		20	312.889		20	310.247
21	322.403		21	312.889		21	310.775
22	322.931		22	313.418		22	310.775
23	323.988		23	313.946		23	311.304
24	323.988		24	315.003		24	311.832
25	325.574		25	315.532		25	311.832
26	327.688		26	317.117		26	311.832
27	329.274		27	317.646		27	312.361
28	330.859		28	318.174		28	313.946
29	331.388		29	318.703		29	314.475
30	331.388		30	320.289		30	316.06
31	332.973		31	321.346		31	316.589
32	336.673		32	321.346		32	316.589
33	338.259		33	321.346		33	316.589
34	342.487		34	322.403		34	317.117
35	343.015		35	322.403		35	317.646
36	344.072		36	322.931		36	317.646
37	345.658		37	323.46		37	317.646
38	346.186		38	323.988		38	318.174
39	349.886		39	324.517		39	318.174
40	352		40	326.102		40	318.703
41	354.643		41	326.102		41	318.703
42	356.229		42	326.631		42	318.703
43	365.742		43	327.159		43	319.232
44	366.271		44	327.688		44	319.232
45	369.442		45	328.217		45	320.289
46	371.556		46	328.745		46	320.817
47	372.084		47	328.745		47	321.346
48	374.199		48	330.859		48	321.874
49	376.841		49	331.388		49	321.874
50	377.37		50	331.388		50	322.403
51	377.898		51	331.388		51	323.46
52	377.898		52	331.388		52	323.988
53	380.541		53	331.916		53	324.517
54	383.184		54	332.445		54	326.102
55	384.241		55	333.502		55	326.102
56	384.769		56	334.03		56	326.102
57	385.826		57	334.559		57	327.688
58	386.883		58	335.616		58	329.274
59	387.412		59	335.616		59	329.802
60	391.111		60	337.202		60	329.802
61	392.697		61	337.73		61	330.859
62	393.754		62	337.73		62	331.388
63	393.754		63	338.259		63	331.388
64	393.754		64	338.259		64	331.916
65	394.811		65	338.259		65	333.502
66	396.397		66	340.373		66	336.144
67	397.454		67	340.901		67	336.673
68	397.982		68	341.958		68	337.202
69	400.096		69	341.958		69	337.73
70	401.682		70	342.487		70	339.844
71	404.325		71	342.487		71	340.373
72	405.382		72	342.487		72	340.901
73	408.553		73	343.544		73	340.901
74	410.139		74	344.601		74	341.43
75	411.196		75	346.186		75	341.958
76	413.31		76	348.829		76	344.601
77	413.838		77	349.358		77	344.601
78	415.424		78	349.886		78	345.658
79	418.066		79	350.943		79	347.244
80	419.123		80	351.472		80	347.772
81	419.123		81	351.472		81	348.301
82	421.238		82	352.529		82	348.301
83	421.766		83	352.529		83	349.358
84	422.295		84	354.114		84	349.358
85	422.823		85	355.7		85	349.886
86	427.58		86	356.757		86	349.886
87	428.108		87	358.871		87	350.943
88	430.223		88	359.4		88	351.472
89	431.28		89	359.928		89	352.529
90	432.337		90	359.928		90	353.057
91	436.565		91	362.571		91	354.114
92	437.622		92	365.214		92	355.171
93	438.151		93	366.799		93	357.286
94	439.208		94	366.799		94	357.814
95	441.85		95	367.328		95	357.814
96	442.379		96	368.385		96	358.871
97	446.607		97	369.97		97	359.4
98	449.25		98	369.97		98	359.928
99	451.892		99	369.97		99	360.985
100	453.478		100	371.556		100	362.571
101	455.063		101	372.613		101	362.571
102	455.592		102	373.141		102	363.099
103	456.121		103	374.199		103	365.742
104	456.121		104	374.727		104	366.799
105	456.649		105	374.727		105	366.799
106	457.178		106	375.256		106	366.799
107	457.706		107	375.256		107	368.385
108	458.763		108	375.256		108	369.442
109	459.292		109	375.784		109	369.442
110	460.349		110	376.313		110	372.084
111	461.406		111	376.313		111	373.141
112	465.106		112	378.427		112	373.141
113	465.106		113	378.427		113	374.199
114	468.277		114	378.955		114	374.727
115	469.862		115	380.012		115	375.256
116	472.505		116	383.184		116	377.37
117	472.505		117	385.298		117	377.898
118	473.562		118	385.826		118	380.012
119	479.904		119	386.355		119	380.012
120	480.433		120	386.355		120	380.541
121	480.433		121	387.412		121	380.541
122	480.961		122	387.412		122	380.541
123	481.49		123	387.94		123	381.069
124	486.247		124	387.94		124	383.184
125	487.832		125	388.997		125	385.298
126	488.361		126	392.697		126	385.826
127	488.889		127	394.811		127	387.94
128	489.418		128	395.34		128	388.997
129	493.118		129	395.868		129	390.054
130	493.646		130	397.454		130	390.583
131	497.874		131	397.454		131	390.583
132	498.931		132	397.982		132	391.111
133	505.274		133	397.982		133	391.111
134	507.916		134	399.039		134	392.169
135	507.916		135	399.568		135	392.697
136	514.259		136	399.568		136	394.283
137	516.901		137	399.568		137	395.868
138	517.958		138	399.568		138	396.397
139	520.073		139	400.625		139	397.982
140	522.715		140	400.625		140	397.982
141	523.772		141	401.682		141	399.039
142	523.772		142	403.796		142	399.568
143	524.829		143	404.853		143	403.796
144	524.829		144	404.853		144	404.853
145	528.529		145	405.91		145	405.382
146	530.115		146	406.439		146	406.439
147	530.115		147	406.967		147	409.081
148	532.229		148	409.081		148	410.139
149	533.814		149	409.081		149	410.667
150	538.571		150	412.253		150	411.196
151	540.157		151	412.781		151	411.196
152	541.214		152	414.367		152	411.724
153	541.742		153	415.424		153	413.31
154	545.97		154	415.424		154	413.31
155	545.97		155	415.952		155	414.367
156	546.499		156	417.538		156	415.424
157	550.199		157	419.123		157	416.481
158	550.199		158	419.652		158	417.009
159	550.199		159	420.181		159	419.123
160	552.841		160	421.238		160	420.181
161	556.541		161	423.352		161	421.238
162	557.07		162	423.352		162	423.352
163	559.184		163	424.409		163	425.466
164	560.769		164	424.409		164	428.108
165	561.298		165	426.523		165	429.166
166	563.94		166	427.051		166	430.751
167	564.998		167	428.108		167	430.751
168	566.583		168	429.166		168	431.28
169	566.583		169	430.223		169	432.865
170	569.754		170	432.337		170	433.394
171	570.283		171	433.394		171	433.922
172	570.283		172	433.394		172	434.979
173	570.811		173	435.508		173	435.508
174	572.925		174	435.508		174	438.151
175	578.211		175	437.622		175	439.736
176	580.325		176	437.622		176	441.322
177	580.853		177	438.151		177	441.85
178	584.553		178	439.208		178	442.379
179	584.553		179	439.736		179	442.907
180	586.139		180	440.793		180	443.436
181	587.196		181	440.793		181	443.436
182	588.781		182	442.907		182	444.493
183	591.424		183	444.493		183	445.021
184	591.424		184	446.078		184	445.021
185	595.124		185	448.193		185	447.664
186	595.652		186	449.25		186	448.721
187	596.709		187	450.835		187	448.721
188	597.238		188	451.364		188	451.364
189	599.352		189	451.892		189	452.421
190	599.352		190	452.949		190	453.478
191	602.523		191	454.006		191	453.478
192	603.052		192	454.006		192	454.006
193	603.58		193	457.706		193	455.063
194	603.58		194	459.82		194	456.121
195	604.637		195	460.349		195	456.649
196	605.166		196	460.349		196	457.178
197	606.223		197	461.934		197	457.706
198	607.808		198	463.52		198	458.763
199	607.808		199	465.634		199	459.82
200	607.808		200	466.691		200	461.406
201	608.337		201	467.22		201	461.934
202	608.865		202	467.748		202	462.991
203	608.865		203	468.277		203	462.991
204	612.037		204	469.334		204	462.991
205	613.622		205	470.919		205	464.048
206	614.679		206	471.448		206	465.634
207	616.265		207	471.976		207	467.748
208	616.793		208	473.033		208	469.334
209	616.793		209	473.562		209	470.391
210	617.322		210	474.091		210	472.505
211	622.607		211	474.091		211	474.619
212	624.193		212	475.676		212	475.148
213	624.193		213	477.262		213	476.205
214	624.721		214	478.847		214	478.847
215	625.778		215	479.376		215	478.847
216	626.307		216	479.376		216	479.376
217	628.421		217	480.961		217	479.904
218	631.064		218	481.49		218	480.961
219	631.592		219	483.604		219	481.49
220	632.121		220	484.133		220	481.49
221	633.178		221	484.661		221	482.018
222	633.178		222	486.247		222	482.018
223	634.235		223	486.247		223	483.076
224	634.763		224	486.775		224	483.076
225	634.763		225	486.775		225	483.076
226	635.82		226	487.832		226	484.133
227	640.577		227	488.889		227	486.247
228	641.634		228	489.418		228	487.304
229	642.163		229	489.418		229	487.304
230	644.805		230	489.946		230	487.304
231	645.334		231	490.475		231	487.832
232	646.391		232	491.532		232	489.418
233	647.977		233	492.589		233	489.946
234	648.505		234	493.646		234	490.475
235	651.148		235	494.175		235	492.589
236	651.148		236	494.175		236	494.175
237	651.676		237	494.175		237	494.175
238	653.262		238	494.175		238	495.232
239	656.433		239	495.76		239	496.289
240	656.433		240	496.817		240	499.46
241	656.962		1	499.988		241	499.46
242	657.49		2	499.988		1	499.988
243	658.019		3	500.517		2	501.045
244	659.076		4	500.517		3	501.574
245	660.133		5	500.517		4	502.631
246	660.133		6	500.517		5	502.631
247	661.718		7	501.045		6	503.16
248	661.718		8	501.045		7	504.217
249	662.247		9	501.574		8	504.217
250	662.775		10	501.574		9	504.745
251	663.304		11	501.574		10	505.274
252	663.832		12	502.103		11	506.859
253	664.361		13	502.631		12	507.916
254	664.361		14	503.16		13	507.916
255	664.889		15	503.16		14	509.502
256	666.475		16	504.745		15	510.03
257	667.004		17	505.274		16	511.616
258	667.004		18	505.274		17	511.616
259	667.532		19	505.802		18	512.673
260	667.532		20	507.388		19	512.673
261	667.532		21	507.916		20	515.316
262	668.589		22	509.502		21	516.373
263	668.589		23	510.559		22	516.901
264	668.589		24	511.088		23	521.658
265	668.589		25	511.088		24	522.715
266	670.175		26	512.145		25	523.244
267	671.232		27	512.673		26	526.415
268	675.46		28	513.202		27	526.943
269	676.517		29	513.202		28	527.472
270	678.103		30	514.259		29	527.472
271	682.331		31	515.316		30	528
272	683.388		32	515.316		31	528.529
273	683.917		33	515.844		32	529.058
274	683.917		34	515.844		33	529.586
275	684.974		35	515.844		34	530.115
276	688.145		36	516.373		35	530.115
277	688.145		37	516.901		36	530.643
278	688.145		38	517.43		37	531.172
279	689.202		39	519.015		38	531.7
280	689.73		40	519.544		39	533.286
281	689.73		41	520.073		40	533.814
282	690.259		42	521.13		41	535.928
283	690.787		43	521.658		42	536.985
284	690.787		44	522.187		43	538.043
285	693.43		45	522.187		44	538.571
286	693.959		46	523.772		45	541.214
287	694.487		47	524.301		46	542.799
288	695.016		48	525.358		47	544.385
289	695.016		49	525.358		48	544.913
290	695.016		50	525.358		49	545.442
291	695.016		51	525.886		50	548.613
292	696.073		52	526.415		51	549.142
293	696.073		53	527.472		52	551.256
294	697.13		54	527.472		53	553.898
295	698.715		55	528		54	554.427
296	699.244		56	528.529		55	555.484
297	699.772		57	529.586		56	556.013
298	700.829		58	530.643		57	556.013
299	701.887		59	532.229		58	556.541
300	703.472		60	532.229		59	556.541
301	704.001		61	532.757		60	558.127
302	704.529		62	532.757		61	558.127
303	704.529		63	533.814		62	559.184
304	705.058		64	534.343		63	559.184
305	705.586		65	534.871		64	560.241
306	706.115		66	534.871		65	560.769
307	707.172		67	535.4		66	561.826
308	707.7		68	535.4		67	561.826
309	708.229		69	535.4		68	562.355
310	709.814		70	535.928		69	562.883
311	709.814		71	535.928		70	564.998
312	711.4		72	536.457		71	564.998
313	711.929		73	536.985		72	564.998
314	712.457		74	536.985		73	564.998
315	712.986		75	537.514		74	565.526
316	712.986		76	538.571		75	565.526
317	712.986		77	539.628		76	566.055
318	714.043		78	541.742		77	566.583
319	714.043		79	542.271		78	566.583
320	714.043		80	543.328		79	567.112
321	715.1		81	543.328		80	567.112
322	717.742		82	543.328		81	567.64
323	718.271		83	543.328		82	567.64
324	718.271		84	544.385		83	567.64
325	718.799		85	544.913		84	568.169
326	718.799		86	544.913		85	568.697
327	718.799		87	544.913		86	569.226
328	719.328		88	544.913		87	570.283
329	721.442		89	545.97		88	571.34
330	724.613		90	545.97		89	571.34
331	725.67		91	546.499		90	573.982
332	725.67		92	548.085		91	574.511
333	727.256		93	548.085		92	576.097
334	727.784		94	548.613		93	576.097
335	729.37		95	548.613		94	578.739
336	729.37		96	550.199		95	579.268
337	729.37		97	550.199		96	579.796
338	733.598		98	550.727		97	580.325
339	734.127		99	550.727		98	580.853
340	734.127		100	551.256		99	581.382
341	734.127		101	552.313		100	582.967
342	735.184		102	553.37		101	583.496
343	736.241		103	553.37		102	584.025
344	738.884		104	553.898		103	584.025
345	742.583		105	554.955		104	586.139
346	743.112		106	554.955		105	586.667
347	743.64		107	556.013		106	586.667
348	746.283		108	556.541		107	586.667
349	746.811		109	557.07		108	587.196
350	746.811		110	557.07		109	587.724
351	747.34		111	557.598		110	588.781
352	747.869		112	558.127		111	589.31
353	748.397		113	558.655		112	589.838
354	750.511		114	558.655		113	590.367
355	750.511		115	559.184		114	592.481
356	751.568		116	559.184		115	592.481
357	752.625		117	559.712		116	592.481
358	753.154		118	559.712		117	593.01
359	754.739		119	559.712		118	594.067
360	754.739		120	559.712		119	594.595
361	755.268		121	560.241		120	595.124
362	756.325		122	561.826		121	596.709
363	757.911		123	562.355		122	596.709
364	758.439		124	562.355		123	597.766
365	758.968		125	562.355		124	600.409
366	760.025		126	562.355		125	600.937
367	760.553		127	563.412		126	604.637
368	763.196		128	563.412		127	605.694
369	763.724		129	563.94		128	606.751
370	764.253		130	564.469		129	607.28
371	765.839		131	564.469		130	607.28
372	768.481		132	564.469		131	608.337
373	769.01		133	565.526		132	608.337
374	770.067		134	565.526		133	608.337
375	770.067		135	566.055		134	608.865
376	770.595		136	566.055		135	609.922
377	771.124		137	567.112		136	609.922
378	772.181		138	568.697		137	609.922
379	772.181		139	569.754		138	610.451
380	772.181		140	569.754		139	610.451
381	772.709		141	570.283		140	612.037
382	772.709		142	570.283		141	612.565
383	772.709		143	570.811		142	613.094
384	772.709		144	570.811		143	613.094
385	773.766		145	571.34		144	614.151
386	775.352		146	572.397		145	614.151
387	775.881		147	573.454		146	614.679
388	776.409		148	573.454		147	614.679
389	776.938		149	573.454		148	615.208
390	776.938		150	573.454		149	615.736
391	779.052		151	573.454		150	617.85
392	779.58		152	573.982		151	617.85
393	780.109		153	573.982		152	618.379
394	780.637		154	575.04		153	618.379
395	781.166		155	575.568		154	618.379
396	781.166		156	575.568		155	619.436
397	781.694		157	575.568		156	619.436
398	781.694		158	575.568		157	619.965
399	782.223		159	576.625		158	619.965
400	783.28		160	576.625		159	619.965
401	783.28		161	577.154		160	620.493
402	783.28		162	578.211		161	621.022
403	783.28		163	578.739		162	621.022
404	783.809		164	578.739		163	621.55
405	783.809		165	579.796		164	621.55
406	784.337		166	580.325		165	621.55
407	785.394		167	580.853		166	622.079
408	785.394		168	581.382		167	623.136
409	785.923		169	581.382		168	625.25
410	785.923		170	581.382		169	625.778
411	785.923		171	581.91		170	625.778
412	786.451		172	581.91		171	626.835
413	786.98		173	581.91		172	626.835
414	787.508		174	581.91		173	628.421
415	788.565		175	582.439		174	628.421
416	788.565		176	582.967		175	628.421
417	789.094		177	582.967		176	630.007
418	789.094		178	583.496		177	630.535
419	790.151		179	584.025		178	630.535
420	791.208		180	585.082		179	631.592
421	791.208		181	586.139		180	631.592
422	791.208		182	586.139		181	633.178
423	791.736		183	586.667		182	633.706
424	792.265		184	586.667		183	635.292
425	793.322		185	586.667		184	635.82
426	793.322		186	588.253		185	635.82
427	793.322		187	588.781		186	635.82
428	793.322		188	589.31		187	636.877
429	794.379		189	589.31		188	636.877
430	794.908		190	589.31		189	638.992
431	794.908		191	589.838		190	638.992
432	795.436		192	590.367		191	638.992
433	795.436		193	590.895		192	638.992
434	795.965		194	591.424		193	638.992
435	795.965		195	591.952		194	639.52
436	796.493		196	593.01		195	640.049
437	796.493		197	594.067		196	640.049
438	796.493		198	594.067		197	641.106
439	797.55		199	594.067		198	641.106
440	798.607		200	594.067		199	641.106
441	798.607		201	594.067		200	641.106
442	799.136		202	594.595		201	641.106
443	799.664		203	595.652		202	642.691
444	800.193		204	595.652		203	643.748
445	800.193		205	595.652		204	643.748
446	800.193		206	595.652		205	644.805
447	800.193		207	596.181		206	644.805
448	800.193		208	596.709		207	645.334
449	800.721		209	596.709		208	645.862
450	800.721		210	596.709		209	646.391
451	801.778		211	597.238		210	647.977
452	801.778		212	597.766		211	648.505
453	802.307		213	597.766		212	648.505
454	802.307		214	598.295		213	649.034
455	802.307		215	598.823		214	649.034
456	802.836		216	598.823		215	649.034
457	803.364		217	599.352		216	650.091
458	803.893		218	599.352		217	650.619
459	803.893		219	599.88		218	650.619
460	803.893		220	600.409		219	651.676
461	803.893		221	600.409		220	651.676
462	803.893		222	600.937		221	651.676
463	804.421		223	601.466		222	652.205
464	804.421		224	601.995		223	652.205
465	804.421		225	601.995		224	652.205
466	804.95		226	602.523		225	653.79
467	805.478		227	603.052		226	654.319
468	805.478		228	603.052		227	654.847
469	806.007		229	603.58		228	654.847
470	806.535		230	603.58		229	654.847
471	807.064		231	604.637		230	655.376
472	807.064		232	605.166		231	655.904
473	807.592		233	605.166		232	656.433
474	808.121		234	605.694		233	656.433
475	808.649		235	606.223		234	656.433
476	809.706		236	606.223		235	656.962
477	810.235		237	606.223		236	657.49
478	810.763		238	606.223		237	657.49
479	811.292		239	606.751		238	658.019
480	811.821		240	606.751		239	658.019
481	812.349		241	607.28		240	661.19
482	812.349		242	607.808		241	661.718
483	812.878		243	607.808		242	662.247
484	813.406		244	608.337		243	662.247
485	813.406		245	609.394		244	662.247
486	813.935		246	609.922		245	662.775
487	813.935		247	610.98		246	665.418
488	813.935		248	610.98		247	665.947
489	814.463		249	611.508		248	666.475
490	816.577		250	611.508		249	667.532
491	817.634		251	612.037		250	668.061
492	817.634		252	612.037		251	668.061
493	817.634		253	612.037		252	669.118
494	817.634		254	612.565		253	669.118
495	817.634		255	613.622		254	669.118
496	818.163		256	614.151		255	670.175
497	818.691		257	614.151		256	670.703
498	819.22		258	614.151		257	670.703
499	820.277		259	614.679		258	671.232
500	820.277		260	614.679		259	671.232
501	820.277		261	615.208		260	672.289
502	820.277		262	615.736		261	672.289
503	820.806		263	616.265		262	672.289
504	821.334		264	616.793		263	672.817
505	821.334		265	616.793		264	672.817
506	821.334		266	617.85		265	673.346
507	821.863		267	618.379		266	673.346
508	821.863		268	618.379		267	673.346
509	821.863		269	619.436		268	673.346
510	821.863		270	619.436		269	673.346
511	822.391		271	619.965		270	673.874
512	822.391		272	619.965		271	673.874
513	822.92		273	620.493		272	673.874
514	823.448		274	620.493		273	674.403
515	823.977		275	621.55		274	674.932
516	823.977		276	622.079		275	674.932
517	823.977		277	622.079		276	675.46
518	824.505		278	623.136		277	675.46
519	824.505		279	623.664		278	675.989
520	824.505		280	623.664		279	676.517
521	824.505		281	623.664		280	676.517
522	825.562		282	623.664		281	676.517
523	826.091		283	623.664		282	677.574
524	826.091		284	624.193		283	677.574
525	826.091		285	624.721		284	677.574
526	826.619		286	625.25		285	678.103
527	827.148		287	625.25		286	678.103
528	827.676		288	625.25		287	678.103
529	828.205		289	625.778		288	678.631
530	828.205		290	626.307		289	678.631
531	828.733		291	626.307		290	679.16
532	829.791		292	627.364		291	679.688
533	829.791		293	627.892		292	679.688
534	829.791		294	627.892		293	680.745
535	829.791		295	628.421		294	681.274
536	829.791		296	628.95		295	682.331
537	829.791		297	630.007		296	682.859
538	829.791		298	630.007		297	682.859
539	829.791		299	630.535		298	683.388
540	829.791		300	630.535		299	683.917
541	830.319		301	631.064		300	685.502
542	830.319		302	631.592		301	686.031
543	830.848		303	632.121		302	687.616
544	831.376		304	632.121		303	687.616
545	831.376		305	632.649		304	688.673
546	831.905		306	632.649		305	690.259
547	831.905		307	633.706		306	690.259
548	831.905		308	635.292		307	690.259
549	832.433		309	635.292		308	690.787
550	832.433		310	635.82		309	691.316
551	832.962		311	636.349		310	691.316
552	833.49		312	636.349		311	691.316
553	835.076		313	636.349		312	691.844
554	835.076		314	637.406		313	691.844
555	835.076		315	637.406		314	692.373
556	835.076		316	637.406		315	693.43
557	835.076		317	638.463		316	693.43
558	835.076		318	638.463		317	693.43
559	836.133		319	638.992		318	694.487
560	836.661		320	638.992		319	694.487
561	836.661		321	638.992		320	694.487
562	837.19		322	639.52		321	694.487
563	837.19		323	639.52		322	695.544
564	837.718		324	640.049		323	695.544
565	837.718		325	640.049		324	695.544
566	837.718		326	640.049		325	696.601
567	838.247		327	640.577		326	696.601
568	838.776		328	641.106		327	696.601
569	839.833		329	641.634		328	696.601
570	840.361		330	641.634		329	696.601
571	840.361		331	642.163		330	697.13
572	840.361		332	642.163		331	697.658
573	840.89		333	642.163		332	698.187
574	841.418		334	642.691		333	698.715
575	841.418		335	642.691		334	698.715
576	841.418		336	643.22		335	698.715
577	841.418		337	643.22		336	699.244
578	841.947		338	643.748		337	699.244
579	844.061		339	643.748		338	700.301
580	844.061		340	644.805		339	700.829
581	845.118		341	644.805		340	701.358
582	845.118		342	645.334		341	701.358
583	845.118		343	645.334		342	701.358
584	846.175		344	646.391		343	701.887
585	846.703		345	646.391		344	701.887
586	847.232		346	646.919		345	703.472
587	847.232		347	647.448		346	704.001
588	847.232		348	647.448		347	704.529
589	847.761		349	647.448		348	705.058
590	847.761		350	647.977		349	705.586
591	848.289		351	648.505		350	705.586
592	848.289		352	648.505		351	706.115
593	848.818		353	649.034		352	706.115
594	849.875		354	649.034		353	706.643
595	850.403		355	649.562		354	706.643
596	850.932		356	650.091		355	707.172
597	850.932		357	650.091		356	707.7
598	850.932		358	650.619		357	707.7
599	850.932		359	650.619		358	707.7
600	851.46		360	651.148		359	708.757
601	851.46		361	651.676		360	709.814
602	851.46		362	651.676		361	710.343
603	851.989		363	652.733		362	710.872
604	853.046		364	652.733		363	711.4
605	853.046		365	653.262		364	711.4
606	854.103		366	653.262		365	711.929
607	854.631		367	654.319		366	712.457
608	854.631		368	654.847		367	712.986
609	855.16		369	654.847		368	715.628
610	855.16		370	654.847		369	716.157
611	855.688		371	655.376		370	716.685
612	856.746		372	655.904		371	717.214
613	857.274		373	656.433		372	717.214
614	857.274		374	656.962		373	717.214
615	857.803		375	656.962		374	717.742
616	857.803		376	657.49		375	718.271
617	858.331		377	658.019		376	718.271
618	858.86		378	658.547		377	718.799
619	858.86		379	659.076		378	718.799
620	859.388		380	659.604		379	719.856
621	859.388		381	660.661		380	720.385
622	859.917		382	660.661		381	720.385
623	859.917		383	662.247		382	720.914
624	859.917		384	662.247		383	721.971
625	859.917		385	662.247		384	721.971
626	859.917		386	662.775		385	723.028
627	860.445		387	663.832		386	724.085
628	860.974		388	663.832		387	724.085
629	860.974		389	664.361		388	724.085
630	860.974		390	664.361		389	724.613
631	862.031		391	664.889		390	724.613
632	862.559		392	665.418		391	725.142
633	863.616		393	665.947		392	725.142
634	864.145		394	665.947		393	725.142
635	864.673		395	666.475		394	725.142
636	864.673		396	666.475		395	725.67
637	864.673		397	667.004		396	726.199
638	865.202		398	667.004		397	726.199
639	865.202		399	667.532		398	726.727
640	865.202		400	667.532		399	726.727
641	865.202		401	669.118		400	727.256
642	865.202		402	669.118		401	727.256
643	865.731		403	669.118		402	727.256
644	865.731		404	669.646		403	728.313
645	867.845		405	671.76		404	728.313
646	867.845		406	672.817		405	729.37
647	868.373		407	673.346		406	729.37
648	869.959		408	673.346		407	729.37
649	870.487		409	673.874		408	730.427
650	870.487		410	673.874		409	730.427
651	871.544		411	673.874		410	730.427
652	871.544		412	674.403		411	730.956
653	871.544		413	674.403		412	730.956
654	873.13		414	674.403		413	730.956
655	873.658		415	674.403		414	732.013
656	873.658		416	674.403		415	732.013
657	874.187		417	674.932		416	732.541
658	874.187		418	675.46		417	732.541
659	874.715		419	675.46		418	733.07
660	874.715		420	675.989		419	733.07
661	874.715		421	676.517		420	733.598
662	875.773		422	676.517		421	733.598
663	876.301		423	677.046		422	734.127
664	876.83		424	678.103		423	734.127
665	877.358		425	678.103		424	734.655
666	877.358		426	678.631		425	734.655
667	877.887		427	678.631		426	735.712
668	878.415		428	679.16		427	736.241
669	878.944		429	679.16		428	736.769
670	878.944		430	679.16		429	737.298
671	879.472		431	679.688		430	737.826
672	879.472		432	679.688		431	738.355
673	880.001		433	680.217		432	738.884
674	880.001		434	680.745		433	738.884
675	880.529		435	681.802		434	738.884
676	880.529		436	681.802		435	739.412
677	880.529		437	682.331		436	739.412
678	880.529		438	682.859		437	739.941
679	881.058		439	682.859		438	740.469
680	881.586		440	682.859		439	740.469
681	881.586		441	683.917		440	740.998
682	882.115		442	683.917		441	742.055
683	882.643		443	684.445		442	742.055
684	882.643		444	684.974		443	742.055
685	883.172		445	685.502		444	743.112
686	883.172		446	685.502		445	743.112
687	883.7		447	686.031		446	743.112
688	883.7		448	686.031		447	743.64
689	884.758		449	686.559		448	744.169
690	885.286		450	686.559		449	744.169
691	885.286		451	687.088		450	744.697
692	885.286		452	687.616		451	744.697
693	885.286		453	687.616		452	744.697
694	885.815		454	687.616		453	744.697
695	886.343		455	687.616		454	745.226
696	886.343		456	688.673		455	745.226
697	886.872		457	688.673		456	745.226
698	887.4		458	688.673		457	745.754
699	887.4		459	689.202		458	745.754
700	887.4		460	689.73		459	746.283
701	887.929		461	689.73		460	746.283
702	888.457		462	689.73		461	746.811
703	888.986		463	690.259		462	746.811
704	889.514		464	690.259		463	747.869
705	890.043		465	690.259		464	747.869
706	890.043		466	690.259		465	748.397
707	890.571		467	690.259		466	748.397
708	891.1		468	690.787		467	748.926
709	891.1		469	690.787		468	748.926
710	892.157		470	690.787		469	748.926
711	892.685		471	691.316		470	749.454
712	892.685		472	691.316		471	749.454
713	892.685		473	691.844		472	749.983
714	893.214		474	691.844		473	749.983
715	893.214		475	692.373		474	750.511
716	893.743		476	692.373		475	750.511
717	894.271		477	692.373		476	750.511
718	894.271		478	692.373		477	751.04
719	895.328		479	692.373		478	751.568
720	895.328		480	692.902		479	751.568
721	895.328		481	692.902		480	752.097
722	895.857		482	692.902		481	752.097
723	896.914		483	693.43		482	752.625
724	897.442		484	693.43		483	753.154
725	897.971		485	693.43		484	753.154
726	897.971		486	693.43		485	753.154
727	897.971		487	693.959		486	753.682
728	897.971		488	694.487		487	753.682
729	897.971		489	695.544		488	753.682
730	898.499		490	695.544		489	754.211
731	898.499		491	695.544		490	754.739
732	898.499		492	696.073		491	754.739
733	899.028		493	696.073		492	754.739
734	900.085		494	696.073		493	755.796
735	900.613		495	696.073		494	756.325
736	901.67		496	696.601		495	756.325
737	902.728		497	696.601		496	756.325
738	902.728		498	696.601		497	756.325
739	902.728		499	696.601		498	756.854
740	903.256		500	697.13		499	756.854
741	903.256		501	697.13		500	756.854
742	903.785		502	697.13		501	757.382
743	904.313		503	697.13		502	757.382
744	904.842		504	697.13		503	757.382
745	904.842		505	697.13		504	758.439
746	905.37		506	697.658		505	758.968
747	905.899		507	697.658		506	758.968
748	906.427		508	697.658		507	758.968
749	906.956		509	697.658		508	759.496
750	907.484		510	698.187		509	759.496
751	907.484		511	698.187		510	760.025
752	907.484		512	698.187		511	760.025
753	907.484		513	698.715		512	760.553
754	908.013		514	698.715		513	760.553
755	908.013		515	698.715		514	761.082
756	908.013		516	699.772		515	761.61
757	909.07		517	699.772		516	762.139
758	909.07		518	699.772		517	762.139
759	909.07		519	699.772		518	762.139
760	910.127		520	700.301		519	763.196
761	910.127		521	700.301		520	763.196
762	910.127		522	700.301		521	763.196
763	910.655		523	700.301		522	763.196
764	910.655		524	700.301		523	764.781
765	911.184		525	700.301		524	764.781
766	911.184		526	700.829		525	765.31
767	912.241		527	700.829		526	765.31
768	912.241		528	700.829		527	765.31
769	912.77		529	701.358		528	765.839
770	913.298		530	701.358		529	765.839
771	913.298		531	701.358		530	766.367
772	913.298		532	701.887		531	766.367
773	913.298		533	702.415		532	766.367
774	913.827		534	702.944		533	766.896
775	913.827		535	702.944		534	767.953
776	914.355		536	702.944		535	767.953
777	914.884		537	702.944		536	767.953
778	915.412		538	703.472		537	767.953
779	915.941		539	703.472		538	767.953
780	916.469		540	703.472		539	769.01
781	916.469		541	703.472		540	769.01
782	916.998		542	704.001		541	770.067
783	916.998		543	704.529		542	770.595
784	917.526		544	704.529		543	771.124
785	917.526		545	704.529		544	771.124
786	918.055		546	705.058		545	771.652
787	918.055		547	705.586		546	771.652
788	918.055		548	705.586		547	772.181
789	918.055		549	706.115		548	772.181
790	918.583		550	706.115		549	773.766
791	919.112		551	706.643		550	774.295
792	919.64		552	706.643		551	774.295
793	920.169		553	707.172		552	774.824
794	920.169		554	707.172		553	775.352
795	920.698		555	707.7		554	775.881
796	920.698		556	708.229		555	776.409
797	920.698		557	708.229		556	776.409
798	921.226		558	708.229		557	776.409
799	921.226		559	708.757		558	776.409
800	921.755		560	708.757		559	776.409
801	921.755		561	709.286		560	776.938
802	922.283		562	709.814		561	776.938
803	922.283		563	709.814		562	777.466
804	922.283		564	710.343		563	777.995
805	923.34		565	710.872		564	777.995
806	923.869		566	710.872		565	778.523
807	923.869		567	711.4		566	779.052
808	923.869		568	711.4		567	779.052
809	924.397		569	711.4		568	779.58
810	924.397		570	711.4		569	780.109
811	925.454		571	711.4		570	780.109
812	925.454		572	711.929		571	780.637
813	925.454		573	711.929		572	780.637
814	925.454		574	712.457		573	781.166
815	926.511		575	712.457		574	781.694
816	927.04		576	712.986		575	782.223
817	927.04		577	712.986		576	782.223
818	928.625		578	713.514		577	782.223
819	928.625		579	713.514		578	782.751
820	928.625		580	713.514		579	783.28
821	929.683		581	714.043		580	783.28
822	929.683		582	714.043		581	783.809
823	929.683		583	714.043		582	784.337
824	930.211		584	715.1		583	784.337
825	930.211		585	715.1		584	784.866
826	930.211		586	715.1		585	784.866
827	930.74		587	715.628		586	785.394
828	931.268		588	715.628		587	785.394
829	931.268		589	715.628		588	785.394
830	931.797		590	715.628		589	785.923
831	931.797		591	716.157		590	785.923
832	932.325		592	716.157		591	786.98
833	932.325		593	716.157		592	786.98
834	932.854		594	716.157		593	786.98
835	933.382		595	716.685		594	787.508
836	933.382		596	716.685		595	787.508
837	933.911		597	716.685		596	787.508
838	934.439		598	716.685		597	787.508
839	934.439		599	717.214		598	788.565
840	934.968		600	717.742		599	788.565
841	936.025		601	717.742		600	789.094
842	936.553		602	717.742		601	789.094
843	937.082		603	718.271		602	789.094
844	937.61		604	718.271		603	789.622
845	937.61		605	718.271		604	790.151
846	938.139		606	718.799		605	790.679
847	938.668		607	718.799		606	790.679
848	938.668		608	719.328		607	790.679
849	938.668		609	719.328		608	791.208
850	939.196		610	719.328		609	791.208
851	939.196		611	719.856		610	791.208
852	939.725		612	719.856		611	791.208
853	940.782		613	719.856		612	791.736
854	940.782		614	719.856		613	791.736
855	941.31		615	720.385		614	792.793
856	941.31		616	720.385		615	792.793
857	941.839		617	720.385		616	792.793
858	941.839		618	720.914		617	793.322
859	942.367		619	720.914		618	793.322
860	942.896		620	721.442		619	793.851
861	943.424		621	721.442		620	793.851
862	943.424		622	721.442		621	794.379
863	943.953		623	721.442		622	794.908
864	943.953		624	721.971		623	795.436
865	943.953		625	721.971		624	796.493
866	944.481		626	721.971		625	797.022
867	945.01		627	721.971		626	797.022
868	945.01		628	722.499		627	797.55
869	945.01		629	722.499		628	797.55
870	945.01		630	722.499		629	798.079
871	945.01		631	723.028		630	799.136
872	945.538		632	723.028		631	799.136
873	946.067		633	723.556		632	799.136
874	946.595		634	723.556		633	799.664
875	946.595		635	723.556		634	799.664
876	947.124		636	723.556		635	799.664
877	947.124		637	723.556		636	799.664
878	947.124		638	724.085		637	800.721
879	947.652		639	724.085		638	800.721
880	947.652		640	724.085		639	801.25
881	948.181		641	724.085		640	801.25
882	948.181		642	724.613		641	801.25
883	948.181		643	725.142		642	801.778
884	948.71		644	725.142		643	801.778
885	949.238		645	725.67		644	801.778
886	949.767		646	725.67		645	802.307
887	949.767		647	726.199		646	802.307
888	950.824		648	726.199		647	802.307
889	950.824		649	726.727		648	802.307
890	950.824		650	726.727		649	802.307
891	951.881		651	726.727		650	802.307
892	951.881		652	726.727		651	803.364
893	952.409		653	727.256		652	803.364
894	952.409		654	727.256		653	803.893
895	952.938		655	727.784		654	804.421
896	952.938		656	728.313		655	804.421
897	953.466		657	728.313		656	804.95
898	953.466		658	728.313		657	804.95
899	953.466		659	728.313		658	804.95
900	953.466		660	728.841		659	805.478
901	953.466		661	728.841		660	806.535
902	953.995		662	728.841		661	807.064
903	953.995		663	729.37		662	807.064
904	955.052		664	730.427		663	807.064
905	955.052		665	730.956		664	807.592
906	956.109		666	730.956		665	808.121
907	956.109		667	731.484		666	808.121
908	956.109		668	731.484		667	808.121
909	956.637		669	731.484		668	808.649
910	956.637		670	732.013		669	808.649
911	956.637		671	732.013		670	809.706
912	957.166		672	732.013		671	809.706
913	957.166		673	732.541		672	809.706
914	957.166		674	733.07		673	809.706
915	957.695		675	733.598		674	809.706
916	957.695		676	733.598		675	810.235
917	958.223		677	733.598		676	810.235
918	958.223		678	734.127		677	810.763
919	958.752		679	734.127		678	810.763
920	958.752		680	734.127		679	810.763
921	959.28		681	734.655		680	810.763
922	959.28		682	734.655		681	811.292
923	959.28		683	734.655		682	811.821
924	959.809		684	734.655		683	811.821
925	959.809		685	734.655		684	812.349
926	960.337		686	734.655		685	812.349
927	960.866		687	735.184		686	812.349
928	960.866		688	735.712		687	812.878
929	961.394		689	735.712		688	812.878
930	961.394		690	736.241		689	813.406
931	961.394		691	736.241		690	813.406
932	961.923		692	736.241		691	813.406
933	961.923		693	737.298		692	814.463
934	961.923		694	737.298		693	814.463
935	961.923		695	737.826		694	814.992
936	962.451		696	737.826		695	814.992
937	963.508		697	737.826		696	814.992
938	963.508		698	738.355		697	814.992
939	964.037		699	738.355		698	815.52
940	964.037		700	739.412		699	815.52
941	964.565		701	739.941		700	816.049
942	965.094		702	739.941		701	816.049
943	965.094		703	739.941		702	816.049
944	965.622		704	739.941		703	816.577
945	965.622		705	740.469		704	816.577
946	966.151		706	740.469		705	816.577
947	966.151		707	740.469		706	817.106
948	966.151		708	740.998		707	817.634
949	966.68		709	741.526		708	818.163
950	966.68		710	741.526		709	818.163
951	967.208		711	741.526		710	818.691
952	967.737		712	741.526		711	819.22
953	967.737		713	742.055		712	819.22
954	967.737		714	742.055		713	819.22
955	967.737		715	742.055		714	819.22
956	968.265		716	742.055		715	819.22
957	968.265		717	742.583		716	819.748
958	968.794		718	742.583		717	820.806
959	970.379		719	742.583		718	820.806
960	970.379		720	742.583		719	820.806
961	970.908		721	742.583		720	821.334
962	971.436		722	743.112		721	821.334
963	971.436		723	743.64		722	821.334
964	971.965		724	743.64		723	821.863
965	971.965		725	743.64		724	822.391
966	971.965		726	743.64		725	822.391
967	971.965		727	744.697		726	822.391
968	971.965		728	744.697		727	823.448
969	973.022		729	745.226		728	823.977
970	973.022		730	745.226		729	825.034
971	973.55		731	745.226		730	825.034
972	973.55		732	745.754		731	825.034
973	974.079		733	745.754		732	825.562
974	974.079		734	745.754		733	825.562
975	974.079		735	745.754		734	825.562
976	974.607		736	746.283		735	826.619
977	975.136		737	746.283		736	826.619
978	975.136		738	746.283		737	826.619
979	975.136		739	746.283		738	827.148
980	975.665		740	746.811		739	827.148
981	976.193		741	746.811		740	827.148
982	976.193		742	746.811		741	827.148
983	976.722		743	747.34		742	827.676
984	977.25		744	747.34		743	827.676
985	977.779		745	748.397		744	828.205
986	977.779		746	748.397		745	828.205
987	978.307		747	748.926		746	828.205
988	978.307		748	748.926		747	828.205
989	978.307		749	748.926		748	828.733
990	978.836		750	749.454		749	828.733
991	978.836		751	749.454		750	829.262
992	979.364		752	749.454		751	829.262
993	979.364		753	749.454		752	829.262
994	979.893		754	749.454		753	829.791
995	979.893		755	749.983		754	829.791
996	979.893		756	749.983		755	829.791
997	980.421		757	749.983		756	830.319
998	980.421		758	750.511		757	830.319
999	980.421		759	750.511		758	830.848
1000	981.478		760	750.511		759	830.848
1001	981.478		761	750.511		760	831.376
1002	982.007		762	750.511		761	831.376
1003	982.535		763	751.04		762	831.905
1004	982.535		764	751.04		763	832.433
1005	982.535		765	751.04		764	832.433
1006	982.535		766	751.568		765	832.433
1007	982.535		767	751.568		766	833.49
1008	983.064		768	752.097		767	833.49
1009	983.064		769	752.097		768	833.49
1010	983.592		770	752.097		769	833.49
1011	983.592		771	752.625		770	834.019
1012	983.592		772	752.625		771	834.019
1013	984.121		773	753.154		772	834.019
1014	984.121		774	753.154		773	834.019
1015	984.121		775	753.154		774	834.547
1016	984.65		776	753.154		775	835.076
1017	984.65		777	753.154		776	835.076
1018	985.178		778	753.154		777	835.604
1019	985.178		779	753.682		778	836.133
1020	985.178		780	753.682		779	836.133
1021	985.178		781	754.211		780	836.661
1022	985.178		782	754.211		781	837.19
1023	985.178		783	754.211		782	837.19
1024	985.707		784	754.739		783	837.19
1025	985.707		785	754.739		784	837.19
1026	985.707		786	755.268		785	837.718
1027	986.235		787	755.796		786	837.718
1028	986.235		788	755.796		787	838.247
1029	986.235		789	755.796		788	838.247
1030	986.235		790	756.325		789	838.776
1031	986.764		791	756.325		790	840.361
1032	988.349		792	756.854		791	840.361
1033	988.349		793	756.854		792	840.361
1034	988.349		794	756.854		793	840.361
1035	988.349		795	756.854		794	840.361
1036	988.878		796	756.854		795	840.361
1037	988.878		797	756.854		796	840.89
1038	988.878		798	757.382		797	840.89
1039	988.878		799	757.382		798	840.89
1040	989.406		800	757.911		799	840.89
1041	989.406		801	758.439		800	840.89
1042	989.406		802	758.439		801	841.418
1043	989.935		803	758.439		802	841.418
1044	989.935		804	758.439		803	841.418
1045	990.463		805	758.439		804	841.947
1046	990.463		806	758.968		805	842.475
1047	990.992		807	758.968		806	843.004
1048	991.52		808	759.496		807	843.532
1049	991.52		809	759.496		808	843.532
1050	992.577		810	759.496		809	844.061
1051	992.577		811	759.496		810	844.061
1052	992.577		812	759.496		811	845.118
1053	992.577		813	760.025		812	846.175
1054	992.577		814	760.025		813	846.703
1055	993.106		815	760.025		814	846.703
1056	993.106		816	760.025		815	847.232
1057	993.106		817	760.025		816	847.232
1058	993.106		818	760.025		817	847.761
1059	993.635		819	760.025		818	847.761
1060	993.635		820	760.553		819	848.818
1061	993.635		821	761.082		820	848.818
1062	994.163		822	761.082		821	849.346
1063	994.692		823	761.61		822	849.346
1064	995.22		824	761.61		823	849.346
1065	995.22		825	762.139		824	849.875
1066	995.22		826	762.667		825	850.403
1067	995.22		827	762.667		826	850.403
1068	995.22		828	763.196		827	850.932
1069	995.749		829	763.196		828	850.932
1070	996.277		830	763.196		829	850.932
1071	996.277		831	763.196		830	851.46
1072	997.334		832	763.196		831	851.46
1073	997.334		833	763.196		832	851.46
1074	997.334		834	763.196		833	851.46
1075	997.334		835	763.724		834	851.989
1076	997.863		836	763.724		835	851.989
1077	997.863		837	763.724		836	851.989
1078	997.863		838	763.724		837	852.517
1079	998.391		839	764.253		838	852.517
1080	998.391		840	764.253		839	852.517
1081	998.92		841	764.781		840	853.046
1082	998.92		842	764.781		841	853.046
1083	998.92		843	764.781		842	853.046
1084	998.92		844	764.781		843	853.574
1085	999.448		845	764.781		844	853.574
1	999.977		846	764.781		845	853.574
2	999.977		847	765.839		846	853.574
3	1000.51		848	765.839		847	854.631
4	1000.51		849	766.367		848	854.631
5	1000.51		850	766.367		849	855.688
6	1000.51		851	766.367		850	855.688
7	1001.03		852	767.953		851	855.688
8	1001.03		853	767.953		852	856.217
9	1001.56		854	767.953		853	856.217
10	1001.56		855	767.953		854	856.217
11	1001.56		856	768.481		855	856.746
12	1002.09		857	768.481		856	856.746
13	1002.62		858	768.481		857	856.746
14	1002.62		859	769.01		858	857.274
15	1003.15		860	769.01		859	857.274
16	1003.68		861	769.01		860	857.274
17	1003.68		862	769.01		861	857.274
18	1003.68		863	769.01		862	857.803
19	1003.68		864	769.538		863	857.803
20	1004.21		865	769.538		864	857.803
21	1004.21		866	770.067		865	857.803
22	1004.21		867	770.067		866	857.803
23	1004.73		868	770.595		867	858.331
24	1005.26		869	771.124		868	858.331
25	1005.79		870	771.124		869	858.331
26	1005.79		871	771.652		870	858.331
27	1005.79		872	772.181		871	858.86
28	1006.32		873	772.181		872	858.86
29	1006.32		874	772.181		873	859.917
30	1006.32		875	772.709		874	859.917
31	1006.32		876	772.709		875	859.917
32	1006.32		877	772.709		876	859.917
33	1006.32		878	773.238		877	859.917
34	1006.85		879	773.238		878	859.917
35	1006.85		880	773.238		879	860.445
36	1006.85		881	773.238		880	860.445
37	1007.38		882	773.766		881	860.974
38	1007.9		883	773.766		882	860.974
39	1007.9		884	773.766		883	861.502
40	1007.9		885	774.295		884	861.502
41	1007.9		886	774.295		885	861.502
42	1007.9		887	774.824		886	862.031
43	1008.43		888	774.824		887	862.031
44	1008.43		889	775.352		888	862.031
45	1008.96		890	775.352		889	862.031
46	1008.96		891	775.352		890	862.559
47	1008.96		892	775.881		891	863.088
48	1008.96		893	775.881		892	863.088
49	1009.49		894	775.881		893	863.088
50	1009.49		895	777.466		894	863.088
51	1010.02		896	777.466		895	864.145
52	1010.55		897	777.466		896	864.673
53	1011.6		898	777.466		897	865.202
54	1012.13		899	777.995		898	865.731
55	1012.13		900	777.995		899	866.259
56	1013.19		901	777.995		900	866.259
57	1013.19		902	777.995		901	866.788
58	1013.19		903	778.523		902	866.788
59	1013.72		904	779.052		903	866.788
60	1013.72		905	779.58		904	866.788
61	1013.72		906	779.58		905	867.316
62	1013.72		907	779.58		906	867.316
63	1013.72		908	780.109		907	867.845
64	1014.78		909	780.109		908	868.373
65	1014.78		910	780.637		909	868.373
66	1015.83		911	780.637		910	868.373
67	1015.83		912	781.166		911	868.902
68	1015.83		913	781.166		912	868.902
69	1015.83		914	781.694		913	868.902
70	1015.83		915	781.694		914	869.959
71	1015.83		916	781.694		915	870.487
72	1016.36		917	781.694		916	870.487
73	1016.36		918	782.223		917	870.487
74	1016.36		919	782.751		918	870.487
75	1016.36		920	782.751		919	871.016
76	1016.89		921	783.28		920	871.544
77	1017.42		922	783.809		921	872.073
78	1017.95		923	783.809		922	872.073
79	1017.95		924	783.809		923	872.073
80	1018.48		925	784.866		924	872.073
81	1019		926	784.866		925	872.073
82	1019		927	785.394		926	872.601
83	1019.53		928	785.394		927	872.601
84	1019.53		929	785.923		928	872.601
85	1019.53		930	785.923		929	872.601
86	1020.59		931	786.451		930	872.601
87	1020.59		932	786.98		931	873.13
88	1021.12		933	786.98		932	873.13
89	1021.12		934	786.98		933	873.13
90	1021.12		935	786.98		934	873.13
91	1021.65		936	787.508		935	873.13
92	1022.18		937	788.037		936	873.658
93	1022.18		938	788.037		937	873.658
94	1022.7		939	788.037		938	873.658
95	1022.7		940	788.037		939	874.187
96	1023.23		941	788.037		940	874.187
97	1023.23		942	788.565		941	874.187
98	1023.76		943	788.565		942	874.715
99	1023.76		944	788.565		943	874.715
100	1024.29		945	788.565		944	875.244
101	1025.35		946	789.094		945	875.244
102	1025.35		947	789.622		946	875.244
103	1025.35		948	789.622		947	875.773
104	1025.35		949	789.622		948	876.301
105	1025.87		950	789.622		949	876.301
106	1026.93		951	790.151		950	876.83
107	1026.93		952	790.151		951	876.83
108	1026.93		953	790.679		952	876.83
109	1027.46		954	790.679		953	877.887
110	1027.99		955	790.679		954	877.887
111	1027.99		956	790.679		955	877.887
112	1028.52		957	791.208		956	878.415
113	1028.52		958	791.208		957	878.415
114	1028.52		959	791.208		958	878.415
115	1029.05		960	791.736		959	878.944
116	1029.57		961	791.736		960	878.944
117	1029.57		962	791.736		961	879.472
118	1029.57		963	792.265		962	879.472
119	1029.57		964	792.265		963	880.001
120	1029.57		965	792.265		964	880.529
121	1030.1		966	792.265		965	880.529
122	1030.1		967	792.265		966	881.058
123	1030.63		968	792.793		967	881.058
124	1030.63		969	792.793		968	881.586
125	1030.63		970	793.322		969	881.586
126	1030.63		971	793.322		970	882.115
127	1030.63		972	793.322		971	882.115
128	1031.16		973	793.322		972	882.115
129	1031.16		974	793.322		973	882.115
130	1031.69		975	793.851		974	882.643
131	1031.69		976	793.851		975	882.643
132	1031.69		977	793.851		976	882.643
133	1031.69		978	794.379		977	883.172
134	1032.22		979	794.379		978	883.172
135	1032.75		980	794.908		979	883.7
136	1032.75		981	795.436		980	883.7
137	1032.75		982	795.436		981	883.7
138	1033.27		983	795.436		982	883.7
139	1033.8		984	795.965		983	884.229
140	1033.8		985	795.965		984	884.229
141	1033.8		986	796.493		985	884.229
142	1033.8		987	796.493		986	884.758
143	1033.8		988	796.493		987	884.758
144	1034.33		989	797.022		988	885.815
145	1034.33		990	797.022		989	885.815
146	1034.33		991	797.55		990	885.815
147	1034.33		992	798.079		991	886.343
148	1034.86		993	798.079		992	886.343
149	1035.39		994	798.607		993	886.872
150	1035.39		995	799.136		994	886.872
151	1035.92		996	799.136		995	886.872
152	1035.92		997	799.136		996	887.4
153	1035.92		998	799.136		997	887.4
154	1035.92		999	799.664		998	887.4
155	1036.45		1000	799.664		999	887.929
156	1036.45		1001	800.193		1000	887.929
157	1036.45		1002	800.193		1001	888.457
158	1036.45		1003	800.193		1002	888.986
159	1036.45		1004	800.193		1003	889.514
160	1036.45		1005	800.193		1004	889.514
161	1036.45		1006	800.721		1005	889.514
162	1036.97		1007	800.721		1006	889.514
163	1036.97		1008	800.721		1007	890.043
164	1037.5		1009	800.721		1008	890.571
165	1037.5		1010	801.25		1009	890.571
166	1038.03		1011	801.25		1010	890.571
167	1038.03		1012	801.25		1011	891.1
168	1038.56		1013	801.25		1012	891.1
169	1038.56		1014	801.25		1013	891.1
170	1038.56		1015	801.25		1014	891.1
171	1039.09		1016	801.778		1015	891.628
172	1039.09		1017	801.778		1016	891.628
173	1039.09		1018	801.778		1017	891.628
174	1039.09		1019	801.778		1018	891.628
175	1039.09		1020	802.307		1019	892.157
176	1039.09		1021	802.307		1020	892.157
177	1039.62		1022	802.307		1021	892.157
178	1039.62		1023	802.307		1022	892.685
179	1040.15		1024	802.307		1023	892.685
180	1041.2		1025	803.364		1024	893.743
181	1041.2		1026	803.364		1025	894.271
182	1041.2		1027	803.364		1026	894.271
183	1041.73		1028	803.893		1027	894.271
184	1042.26		1029	803.893		1028	894.8
185	1042.79		1030	803.893		1029	895.328
186	1043.32		1031	803.893		1030	895.328
187	1043.32		1032	803.893		1031	895.328
188	1043.84		1033	804.421		1032	895.857
189	1043.84		1034	804.421		1033	895.857
190	1043.84		1035	804.95		1034	895.857
191	1044.37		1036	804.95		1035	895.857
192	1044.37		1037	804.95		1036	896.385
193	1044.9		1038	805.478		1037	896.914
194	1044.9		1039	805.478		1038	896.914
195	1044.9		1040	806.007		1039	896.914
196	1045.43		1041	806.007		1040	897.442
197	1045.43		1042	806.535		1041	897.971
198	1045.96		1043	806.535		1042	897.971
199	1046.49		1044	806.535		1043	898.499
200	1046.49		1045	807.064		1044	898.499
201	1046.49		1046	807.064		1045	898.499
202	1047.02		1047	807.064		1046	898.499
203	1047.02		1048	807.592		1047	899.028
204	1047.54		1049	807.592		1048	899.556
205	1048.07		1050	808.121		1049	899.556
206	1048.6		1051	808.121		1050	900.085
207	1048.6		1052	808.121		1051	900.085
208	1049.13		1053	809.178		1052	900.085
209	1049.13		1054	809.178		1053	900.613
210	1049.66		1055	809.706		1054	900.613
211	1049.66		1056	809.706		1055	900.613
212	1050.19		1057	809.706		1056	900.613
213	1050.72		1058	809.706		1057	900.613
214	1050.72		1059	810.235		1058	900.613
215	1050.72		1060	810.235		1059	900.613
216	1051.24		1061	810.235		1060	901.142
217	1051.77		1062	810.235		1061	901.142
218	1051.77		1063	810.235		1062	901.67
219	1052.3		1064	810.763		1063	901.67
220	1052.3		1065	810.763		1064	902.199
221	1052.83		1066	810.763		1065	903.256
222	1053.36		1067	811.292		1066	903.256
223	1053.89		1068	811.292		1067	903.256
224	1054.42		1069	811.292		1068	903.256
225	1054.94		1070	811.292		1069	903.785
226	1055.47		1071	811.292		1070	903.785
227	1056		1072	811.292		1071	904.313
228	1056		1073	811.821		1072	904.313
229	1056		1074	811.821		1073	905.37
230	1056		1075	811.821		1074	905.37
231	1056		1076	811.821		1075	905.37
232	1056.53		1077	812.349		1076	906.427
233	1056.53		1078	812.349		1077	906.427
234	1056.53		1079	812.349		1078	906.427
235	1056.53		1080	812.349		1079	906.427
236	1057.06		1081	812.349		1080	906.427
237	1057.06		1082	812.349		1081	906.956
238	1057.06		1083	812.349		1082	906.956
239	1058.12		1084	812.349		1083	906.956
240	1058.64		1085	812.349		1084	906.956
241	1058.64		1086	812.878		1085	906.956
242	1058.64		1087	812.878		1086	906.956
243	1059.17		1088	812.878		1087	908.013
244	1059.17		1089	812.878		1088	908.013
245	1059.7		1090	812.878		1089	908.013
246	1059.7		1091	812.878		1090	909.07
247	1060.23		1092	813.935		1091	909.07
248	1060.23		1093	813.935		1092	909.598
249	1060.23		1094	813.935		1093	909.598
250	1061.29		1095	813.935		1094	909.598
251	1061.81		1096	813.935		1095	909.598
252	1061.81		1097	813.935		1096	910.127
253	1061.81		1098	813.935		1097	910.127
254	1061.81		1099	814.463		1098	910.127
255	1061.81		1100	814.463		1099	910.655
256	1062.34		1101	814.463		1100	910.655
257	1062.34		1102	814.992		1101	910.655
258	1062.87		1103	814.992		1102	911.184
259	1062.87		1104	814.992		1103	911.184
260	1062.87		1105	814.992		1104	911.184
261	1062.87		1106	815.52		1105	912.241
262	1062.87		1107	815.52		1106	912.241
263	1063.93		1108	816.049		1107	912.241
264	1064.46		1109	816.049		1108	912.241
265	1064.46		1110	816.049		1109	912.77
266	1064.46		1111	816.577		1110	913.298
267	1064.46		1112	816.577		1111	913.298
268	1064.46		1113	816.577		1112	913.827
269	1065.51		1114	817.106		1113	913.827
270	1066.04		1115	817.106		1114	914.355
271	1066.04		1116	817.106		1115	915.412
272	1066.57		1117	817.634		1116	915.412
273	1066.57		1118	817.634		1117	915.941
274	1067.1		1119	818.163		1118	915.941
275	1067.1		1120	818.163		1119	916.469
276	1067.63		1121	818.163		1120	916.469
277	1067.63		1122	818.163		1121	917.526
278	1067.63		1123	818.691		1122	917.526
279	1068.16		1124	818.691		1123	917.526
280	1068.16		1125	818.691		1124	917.526
281	1068.16		1126	818.691		1125	917.526
282	1068.69		1127	818.691		1126	918.055
283	1068.69		1128	819.22		1127	918.055
284	1069.21		1129	819.22		1128	918.055
285	1069.74		1130	819.22		1129	918.583
286	1069.74		1131	819.22		1130	918.583
287	1069.74		1132	819.22		1131	919.112
288	1069.74		1133	819.748		1132	919.64
289	1070.27		1134	819.748		1133	919.64
290	1070.27		1135	819.748		1134	920.169
291	1070.27		1136	819.748		1135	920.169
292	1070.27		1137	819.748		1136	920.169
293	1070.8		1138	820.277		1137	920.698
294	1070.8		1139	820.277		1138	921.226
295	1071.33		1140	820.277		1139	921.755
296	1071.33		1141	820.277		1140	921.755
297	1071.33		1142	820.806		1141	922.283
298	1071.33		1143	820.806		1142	922.283
299	1071.33		1144	820.806		1143	922.283
300	1071.86		1145	820.806		1144	922.283
301	1071.86		1146	821.334		1145	922.283
302	1072.39		1147	821.334		1146	922.812
303	1072.39		1148	821.863		1147	922.812
304	1072.39		1149	821.863		1148	922.812
305	1072.39		1150	821.863		1149	922.812
306	1072.91		1151	821.863		1150	923.34
307	1072.91		1152	821.863		1151	923.34
308	1073.44		1153	821.863		1152	923.869
309	1073.97		1154	822.391		1153	923.869
310	1073.97		1155	822.391		1154	923.869
311	1074.5		1156	822.391		1155	923.869
312	1074.5		1157	822.391		1156	923.869
313	1075.03		1158	822.391		1157	923.869
314	1075.03		1159	822.391		1158	924.926
315	1075.03		1160	822.92		1159	924.926
316	1075.03		1161	822.92		1160	925.454
317	1075.56		1162	822.92		1161	925.454
318	1075.56		1163	823.448		1162	925.983
319	1075.56		1164	823.448		1163	925.983
320	1075.56		1165	823.448		1164	925.983
321	1076.09		1166	823.448		1165	926.511
322	1076.61		1167	823.977		1166	926.511
323	1076.61		1168	823.977		1167	926.511
324	1076.61		1169	823.977		1168	926.511
325	1077.14		1170	823.977		1169	927.04
326	1077.67		1171	824.505		1170	927.04
327	1077.67		1172	824.505		1171	927.04
328	1078.2		1173	825.034		1172	927.04
329	1078.2		1174	825.034		1173	927.568
330	1078.2		1175	825.034		1174	927.568
331	1078.73		1176	825.562		1175	927.568
332	1079.26		1177	825.562		1176	927.568
333	1079.26		1178	825.562		1177	928.097
334	1079.26		1179	825.562		1178	928.097
335	1079.26		1180	825.562		1179	928.097
336	1079.26		1181	825.562		1180	928.625
337	1079.78		1182	826.091		1181	928.625
338	1079.78		1183	826.091		1182	929.154
339	1079.78		1184	826.091		1183	929.154
340	1080.31		1185	826.619		1184	929.683
341	1080.31		1186	826.619		1185	930.211
342	1080.84		1187	826.619		1186	930.211
343	1081.37		1188	827.148		1187	930.211
344	1081.9		1189	827.148		1188	930.74
345	1081.9		1190	827.148		1189	930.74
346	1081.9		1191	827.148		1190	930.74
347	1081.9		1192	827.148		1191	930.74
348	1081.9		1193	827.676		1192	931.268
349	1081.9		1194	827.676		1193	931.268
350	1082.43		1195	827.676		1194	931.268
351	1082.96		1196	827.676		1195	931.268
352	1082.96		1197	828.205		1196	931.268
353	1083.48		1198	828.733		1197	931.797
354	1083.48		1199	828.733		1198	932.325
355	1083.48		1200	828.733		1199	932.325
356	1083.48		1201	828.733		1200	932.854
357	1083.48		1202	828.733		1201	932.854
358	1084.01		1203	828.733		1202	932.854
359	1084.01		1204	829.262		1203	932.854
360	1084.01		1205	829.262		1204	933.911
361	1084.01		1206	829.791		1205	933.911
362	1084.01		1207	829.791		1206	934.439
363	1084.01		1208	829.791		1207	934.439
364	1084.54		1209	830.319		1208	934.439
365	1084.54		1210	830.319		1209	934.968
366	1084.54		1211	830.319		1210	934.968
367	1085.07		1212	830.848		1211	934.968
368	1085.07		1213	830.848		1212	935.496
369	1085.07		1214	830.848		1213	935.496
370	1085.6		1215	830.848		1214	935.496
371	1086.66		1216	830.848		1215	935.496
372	1086.66		1217	830.848		1216	935.496
373	1086.66		1218	831.376		1217	936.025
374	1087.18		1219	831.376		1218	936.553
375	1087.71		1220	831.376		1219	936.553
376	1087.71		1221	831.376		1220	937.082
377	1087.71		1222	831.376		1221	937.082
378	1088.24		1223	831.905		1222	937.61
379	1088.24		1224	831.905		1223	937.61
380	1088.24		1225	832.433		1224	937.61
381	1088.24		1226	832.433		1225	938.139
382	1088.24		1227	833.49		1226	938.139
383	1088.24		1228	833.49		1227	938.139
384	1088.77		1229	833.49		1228	938.668
385	1088.77		1230	833.49		1229	938.668
386	1088.77		1231	833.49		1230	938.668
387	1088.77		1232	834.019		1231	939.196
388	1089.3		1233	834.019		1232	939.725
389	1089.3		1234	834.019		1233	939.725
390	1089.3		1235	834.019		1234	940.253
391	1089.3		1236	834.019		1235	940.253
392	1089.3		1237	834.019		1236	940.782
393	1089.83		1238	834.547		1237	940.782
394	1090.36		1239	834.547		1238	940.782
395	1090.36		1240	834.547		1239	941.31
396	1091.41		1241	834.547		1240	941.31
397	1091.41		1242	834.547		1241	941.31
398	1091.41		1243	834.547		1242	941.31
399	1092.47		1244	835.076		1243	941.31
400	1092.47		1245	835.076		1244	942.367
401	1092.47		1246	835.604		1245	942.367
402	1093		1247	835.604		1246	942.896
403	1093		1248	835.604		1247	942.896
404	1093		1249	835.604		1248	943.424
405	1093.53		1250	836.133		1249	943.424
406	1093.53		1251	836.133		1250	943.953
407	1093.53		1252	836.133		1251	943.953
408	1094.06		1253	836.133		1252	943.953
409	1094.06		1254	836.133		1253	944.481
410	1094.58		1255	836.133		1254	944.481
411	1094.58		1256	836.661		1255	944.481
412	1094.58		1257	836.661		1256	944.481
413	1094.58		1258	836.661		1257	944.481
414	1094.58		1259	836.661		1258	945.538
415	1094.58		1260	837.19		1259	946.067
416	1094.58		1261	837.19		1260	946.067
417	1095.11		1262	837.19		1261	946.067
418	1095.64		1263	837.19		1262	946.067
419	1095.64		1264	837.718		1263	946.595
420	1096.17		1265	838.247		1264	946.595
421	1096.7		1266	838.247		1265	946.595
422	1096.7		1267	838.247		1266	947.124
423	1096.7		1268	838.247		1267	947.124
424	1096.7		1269	838.247		1268	947.124
425	1097.23		1270	838.776		1269	947.652
426	1097.75		1271	838.776		1270	947.652
427	1097.75		1272	839.304		1271	947.652
428	1097.75		1273	839.833		1272	948.181
429	1098.28		1274	839.833		1273	948.181
430	1098.28		1275	839.833		1274	948.181
431	1098.28		1276	839.833		1275	948.181
432	1098.28		1277	839.833		1276	948.181
433	1098.28		1278	839.833		1277	948.181
434	1098.28		1279	839.833		1278	948.71
435	1098.81		1280	840.361		1279	948.71
436	1098.81		1281	840.361		1280	948.71
437	1099.87		1282	840.361		1281	948.71
438	1099.87		1283	840.361		1282	949.238
439	1099.87		1284	840.361		1283	949.238
440	1100.4		1285	840.89		1284	949.238
441	1100.4		1286	840.89		1285	949.238
442	1100.4		1287	840.89		1286	949.238
443	1100.93		1288	840.89		1287	949.767
444	1100.93		1289	840.89		1288	949.767
445	1101.45		1290	840.89		1289	949.767
446	1101.45		1291	840.89		1290	949.767
447	1101.98		1292	840.89		1291	949.767
448	1102.51		1293	841.418		1292	949.767
449	1102.51		1294	841.947		1293	950.295
450	1103.57		1295	841.947		1294	950.295
451	1104.1		1296	841.947		1295	950.295
452	1104.1		1297	842.475		1296	950.824
453	1104.63		1298	843.004		1297	950.824
454	1105.15		1299	843.004		1298	951.352
455	1105.15		1300	843.004		1299	951.352
456	1105.68		1301	843.004		1300	951.352
457	1105.68		1302	843.004		1301	951.352
458	1105.68		1303	843.532		1302	951.352
459	1106.21		1304	843.532		1303	951.352
460	1106.74		1305	843.532		1304	951.881
461	1106.74		1306	843.532		1305	951.881
462	1106.74		1307	844.061		1306	952.409
463	1106.74		1308	844.061		1307	952.409
464	1107.27		1309	844.061		1308	952.409
465	1107.27		1310	844.589		1309	952.409
466	1107.8		1311	845.118		1310	952.938
467	1108.33		1312	845.118		1311	952.938
468	1108.33		1313	845.646		1312	952.938
469	1108.33		1314	845.646		1313	952.938
470	1108.85		1315	845.646		1314	952.938
471	1109.38		1316	845.646		1315	952.938
472	1109.38		1317	845.646		1316	953.466
473	1109.38		1318	845.646		1317	953.466
474	1109.91		1319	846.175		1318	953.466
475	1109.91		1320	846.175		1319	953.995
476	1109.91		1321	846.175		1320	953.995
477	1110.44		1322	846.175		1321	953.995
478	1110.44		1323	846.175		1322	954.523
479	1110.97		1324	846.175		1323	954.523
480	1110.97		1325	846.175		1324	955.052
481	1110.97		1326	846.703		1325	955.58
482	1110.97		1327	846.703		1326	955.58
483	1111.5		1328	846.703		1327	955.58
484	1111.5		1329	847.232		1328	955.58
485	1111.5		1330	847.232		1329	955.58
486	1111.5		1331	847.232		1330	956.109
487	1112.03		1332	847.761		1331	956.109
488	1112.55		1333	847.761		1332	956.109
489	1112.55		1334	847.761		1333	956.109
490	1112.55		1335	847.761		1334	956.637
491	1113.08		1336	848.289		1335	956.637
492	1113.08		1337	848.289		1336	956.637
493	1113.08		1338	848.289		1337	956.637
494	1113.61		1339	848.289		1338	957.166
495	1113.61		1340	848.289		1339	957.166
496	1114.14		1341	848.818		1340	957.166
497	1114.14		1342	848.818		1341	957.166
498	1114.14		1343	848.818		1342	957.166
499	1114.14		1344	848.818		1343	957.695
500	1114.67		1345	849.346		1344	957.695
501	1114.67		1346	849.346		1345	957.695
502	1114.67		1347	849.346		1346	957.695
503	1115.2		1348	849.875		1347	958.223
504	1115.2		1349	849.875		1348	958.223
505	1115.2		1350	849.875		1349	958.223
506	1115.2		1351	849.875		1350	958.752
507	1115.2		1352	850.403		1351	959.28
508	1115.72		1353	850.403		1352	959.28
509	1115.72		1354	850.932		1353	959.28
510	1115.72		1355	851.46		1354	959.28
511	1115.72		1356	851.989		1355	959.28
512	1116.78		1357	851.989		1356	959.28
513	1117.31		1358	851.989		1357	959.809
514	1117.31		1359	852.517		1358	960.337
515	1117.84		1360	853.046		1359	960.337
516	1118.37		1361	853.046		1360	960.866
517	1118.37		1362	853.574		1361	960.866
518	1118.37		1363	853.574		1362	961.394
519	1118.37		1364	854.103		1363	961.394
520	1118.37		1365	854.103		1364	961.394
521	1118.37		1366	854.103		1365	961.923
522	1118.9		1367	854.103		1366	962.451
523	1118.9		1368	854.103		1367	962.451
524	1119.42		1369	854.631		1368	962.451
525	1119.42		1370	854.631		1369	962.98
526	1119.95		1371	854.631		1370	962.98
527	1120.48		1372	855.16		1371	962.98
528	1120.48		1373	855.16		1372	963.508
529	1121.01		1374	855.16		1373	963.508
530	1121.01		1375	855.16		1374	963.508
531	1121.01		1376	855.688		1375	964.037
532	1121.54		1377	855.688		1376	964.037
533	1121.54		1378	855.688		1377	964.037
534	1121.54		1379	855.688		1378	964.037
535	1122.07		1380	855.688		1379	964.037
536	1122.07		1381	855.688		1380	964.565
537	1122.07		1382	855.688		1381	964.565
538	1122.6		1383	856.217		1382	964.565
539	1122.6		1384	856.217		1383	964.565
540	1123.12		1385	856.217		1384	965.094
541	1123.12		1386	856.217		1385	965.094
542	1123.65		1387	856.217		1386	965.094
543	1123.65		1388	856.217		1387	965.622
544	1123.65		1389	856.746		1388	965.622
545	1123.65		1390	856.746		1389	965.622
546	1124.18		1391	856.746		1390	965.622
547	1124.18		1392	856.746		1391	966.151
548	1124.71		1393	857.274		1392	966.151
549	1124.71		1394	857.274		1393	966.151
550	1125.24		1395	857.274		1394	966.68
551	1125.24		1396	857.274		1395	966.68
552	1125.24		1397	857.803		1396	966.68
553	1126.3		1398	857.803		1397	966.68
554	1126.3		1399	858.331		1398	967.208
555	1126.82		1400	858.331		1399	967.208
556	1126.82		1401	858.331		1400	967.737
557	1127.35		1402	858.86		1401	967.737
558	1127.35		1403	858.86		1402	968.265
559	1127.88		1404	858.86		1403	968.265
560	1127.88		1405	859.388		1404	968.794
561	1128.41		1406	859.388		1405	968.794
562	1128.41		1407	859.388		1406	968.794
563	1128.41		1408	859.388		1407	968.794
564	1128.94		1409	859.388		1408	969.322
565	1128.94		1410	859.917		1409	969.322
566	1128.94		1411	859.917		1410	969.322
567	1128.94		1412	859.917		1411	969.322
568	1128.94		1413	859.917		1412	969.851
569	1129.47		1414	859.917		1413	970.379
570	1129.47		1415	859.917		1414	970.379
571	1129.47		1416	860.445		1415	970.379
572	1130		1417	860.445		1416	970.379
573	1130		1418	860.445		1417	970.908
574	1130		1419	860.974		1418	971.436
575	1130		1420	860.974		1419	971.965
576	1130.52		1421	860.974		1420	971.965
577	1130.52		1422	860.974		1421	972.493
578	1130.52		1423	861.502		1422	972.493
579	1130.52		1424	861.502		1423	972.493
580	1130.52		1425	862.031		1424	973.55
581	1130.52		1426	862.031		1425	973.55
582	1130.52		1427	862.559		1426	973.55
583	1131.05		1428	862.559		1427	974.079
584	1131.05		1429	862.559		1428	974.079
585	1131.58		1430	862.559		1429	974.079
586	1131.58		1431	863.088		1430	974.607
587	1131.58		1432	863.088		1431	974.607
588	1131.58		1433	863.088		1432	974.607
589	1132.64		1434	863.088		1433	974.607
590	1132.64		1435	863.088		1434	974.607
591	1132.64		1436	863.616		1435	975.136
592	1132.64		1437	863.616		1436	975.136
593	1133.17		1438	863.616		1437	975.136
594	1133.17		1439	864.145		1438	975.136
595	1133.17		1440	864.145		1439	975.136
596	1133.69		1441	864.145		1440	976.193
597	1133.69		1442	864.145		1441	977.25
598	1133.69		1443	864.145		1442	977.25
599	1133.69		1444	864.145		1443	977.25
600	1134.22		1445	864.673		1444	977.779
601	1134.22		1446	864.673		1445	977.779
602	1134.75		1447	864.673		1446	977.779
603	1134.75		1448	864.673		1447	978.307
604	1135.28		1449	865.202		1448	978.307
605	1135.28		1450	865.202		1449	978.307
606	1135.28		1451	865.202		1450	978.836
607	1135.81		1452	865.202		1451	979.364
608	1135.81		1453	865.202		1452	979.364
609	1135.81		1454	865.202		1453	979.364
610	1135.81		1455	865.731		1454	979.893
611	1136.34		1456	865.731		1455	979.893
612	1136.34		1457	866.259		1456	980.421
613	1136.34		1458	866.259		1457	980.421
614	1136.34		1459	866.259		1458	980.421
615	1136.87		1460	866.259		1459	981.478
616	1136.87		1461	866.259		1460	981.478
617	1137.39		1462	866.259		1461	981.478
618	1137.39		1463	866.788		1462	981.478
619	1137.39		1464	866.788		1463	982.007
620	1137.39		1465	867.316		1464	982.535
621	1137.92		1466	867.316		1465	983.064
622	1137.92		1467	867.845		1466	983.064
623	1138.45		1468	867.845		1467	983.592
624	1138.45		1469	867.845		1468	983.592
625	1138.98		1470	867.845		1469	983.592
626	1139.51		1471	868.373		1470	984.121
627	1139.51		1472	868.373		1471	984.121
628	1139.51		1473	868.373		1472	984.121
629	1139.51		1474	868.373		1473	984.65
630	1140.04		1475	868.902		1474	985.178
631	1140.57		1476	868.902		1475	985.178
632	1141.09		1477	869.43		1476	985.178
633	1141.09		1478	869.43		1477	985.707
634	1141.62		1479	869.43		1478	985.707
635	1142.15		1480	869.959		1479	985.707
636	1142.15		1481	870.487		1480	986.235
637	1142.15		1482	870.487		1481	986.764
638	1142.68		1483	870.487		1482	986.764
639	1142.68		1484	870.487		1483	986.764
640	1143.21		1485	870.487		1484	986.764
641	1143.74		1486	871.016		1485	987.292
642	1144.27		1487	871.016		1486	987.292
643	1144.79		1488	871.016		1487	987.292
644	1146.38		1489	871.016		1488	987.821
645	1146.38		1490	871.016		1489	987.821
646	1146.38		1491	871.016		1490	987.821
647	1146.91		1492	871.016		1491	987.821
648	1146.91		1493	871.016		1492	987.821
649	1146.91		1494	871.544		1493	988.349
650	1146.91		1495	871.544		1494	988.349
651	1147.44		1496	871.544		1495	988.349
652	1147.44		1497	871.544		1496	988.349
653	1147.44		1498	871.544		1497	988.349
654	1147.44		1499	871.544		1498	988.878
655	1147.96		1500	871.544		1499	988.878
656	1147.96		1501	872.073		1500	988.878
657	1148.49		1502	872.073		1501	988.878
658	1148.49		1503	872.073		1502	988.878
659	1149.02		1504	872.073		1503	988.878
660	1149.02		1505	872.601		1504	988.878
661	1149.02		1506	873.13		1505	989.406
662	1149.02		1507	873.658		1506	989.406
663	1149.02		1508	873.658		1507	989.406
664	1149.02		1509	873.658		1508	990.463
665	1149.55		1510	873.658		1509	990.992
666	1149.55		1511	874.187		1510	990.992
667	1150.08		1512	874.187		1511	991.52
668	1150.08		1513	874.187		1512	991.52
669	1150.08		1514	874.187		1513	992.049
670	1150.08		1515	874.715		1514	992.049
671	1150.61		1516	874.715		1515	992.577
672	1150.61		1517	874.715		1516	992.577
673	1150.61		1518	874.715		1517	993.106
674	1150.61		1519	874.715		1518	993.106
675	1150.61		1520	874.715		1519	993.635
676	1150.61		1521	875.244		1520	993.635
677	1151.14		1522	875.244		1521	993.635
678	1151.14		1523	875.244		1522	993.635
679	1151.14		1524	875.244		1523	994.163
680	1151.14		1525	875.244		1524	994.163
681	1151.66		1526	875.244		1525	994.692
682	1151.66		1527	875.773		1526	994.692
683	1152.19		1528	875.773		1527	994.692
684	1152.19		1529	875.773		1528	995.22
685	1152.72		1530	875.773		1529	995.22
686	1152.72		1531	876.301		1530	995.22
687	1153.78		1532	876.301		1531	995.749
688	1153.78		1533	876.301		1532	995.749
689	1153.78		1534	876.83		1533	995.749
690	1154.31		1535	876.83		1534	995.749
691	1154.31		1536	876.83		1535	995.749
692	1154.31		1537	876.83		1536	995.749
693	1154.84		1538	876.83		1537	996.277
694	1154.84		1539	876.83		1538	996.277
695	1154.84		1540	877.358		1539	996.806
696	1155.36		1541	877.358		1540	996.806
697	1155.89		1542	877.358		1541	996.806
698	1155.89		1543	877.358		1542	996.806
699	1155.89		1544	877.887		1543	996.806
700	1156.42		1545	877.887		1544	997.334
701	1156.42		1546	877.887		1545	997.334
702	1156.42		1547	877.887		1546	997.334
703	1156.42		1548	877.887		1547	997.863
704	1156.42		1549	877.887		1548	998.391
705	1156.95		1550	878.415		1549	998.391
706	1156.95		1551	878.415		1550	998.391
707	1157.48		1552	878.415		1551	998.391
708	1157.48		1553	878.415		1552	998.391
709	1157.48		1554	878.944		1553	998.92
710	1157.48		1555	878.944		1554	998.92
711	1157.48		1556	878.944		1555	998.92
712	1157.48		1557	878.944		1556	998.92
713	1158.01		1558	878.944		1557	998.92
714	1158.01		1559	879.472		1558	999.448
715	1158.54		1560	879.472		1559	999.448
716	1158.54		1561	879.472		1560	999.448
717	1158.54		1562	879.472		1561	999.448
718	1158.54		1563	879.472		1	999.977
719	1158.54		1564	880.001		2	999.977
720	1158.54		1565	880.001		3	999.977
721	1159.06		1566	880.529		4	999.977
722	1159.06		1567	880.529		5	999.977
723	1159.59		1568	881.058		6	1000.51
724	1159.59		1569	881.058		7	1000.51
725	1159.59		1570	881.058		8	1001.03
726	1159.59		1571	881.058		9	1001.03
727	1159.59		1572	881.058		10	1001.03
728	1159.59		1573	881.058		11	1001.03
729	1160.12		1574	881.586		12	1001.56
730	1160.12		1575	881.586		13	1001.56
731	1160.12		1576	882.115		14	1002.09
732	1160.65		1577	882.115		15	1002.62
733	1161.18		1578	882.115		16	1002.62
734	1161.18		1579	882.115		17	1002.62
735	1161.18		1580	882.115		18	1002.62
736	1161.18		1581	882.115		19	1002.62
737	1161.18		1582	882.643		20	1003.15
738	1161.71		1583	882.643		21	1003.15
739	1161.71		1584	882.643		22	1003.68
740	1162.24		1585	882.643		23	1003.68
741	1162.24		1586	882.643		24	1003.68
742	1162.24		1587	882.643		25	1003.68
743	1162.76		1588	882.643		26	1004.21
744	1162.76		1589	883.172		27	1004.21
745	1163.29		1590	883.172		28	1004.21
746	1163.29		1591	883.172		29	1004.21
747	1163.29		1592	883.172		30	1004.21
748	1163.29		1593	883.7		31	1004.21
749	1163.82		1594	883.7		32	1004.21
750	1163.82		1595	884.229		33	1004.21
751	1164.35		1596	884.229		34	1004.73
752	1164.35		1597	884.758		35	1005.26
753	1164.35		1598	884.758		36	1005.79
754	1164.35		1599	884.758		37	1005.79
755	1164.88		1600	884.758		38	1005.79
756	1164.88		1601	884.758		39	1005.79
757	1164.88		1602	884.758		40	1006.32
758	1164.88		1603	884.758		41	1006.32
759	1165.41		1604	885.286		42	1006.32
760	1165.41		1605	885.286		43	1006.32
761	1165.41		1606	885.286		44	1006.32
762	1165.93		1607	885.286		45	1006.85
763	1165.93		1608	885.815		46	1007.38
764	1166.46		1609	885.815		47	1007.38
765	1166.99		1610	886.343		48	1007.38
766	1166.99		1611	886.343		49	1007.38
767	1166.99		1612	886.343		50	1007.9
768	1167.52		1613	886.343		51	1008.43
769	1167.52		1614	886.343		52	1008.43
770	1167.52		1615	886.343		53	1008.43
771	1167.52		1616	886.872		54	1008.43
772	1167.52		1617	886.872		55	1008.96
773	1168.05		1618	887.4		56	1008.96
774	1168.05		1619	887.4		57	1009.49
775	1168.05		1620	887.929		58	1009.49
776	1168.05		1621	887.929		59	1010.55
777	1168.05		1622	887.929		60	1011.08
778	1168.05		1623	887.929		61	1011.6
779	1168.58		1624	888.457		62	1011.6
780	1168.58		1625	888.457		63	1011.6
781	1169.11		1626	888.457		64	1012.13
782	1169.11		1627	888.986		65	1012.66
783	1169.63		1628	888.986		66	1012.66
784	1169.63		1629	888.986		67	1012.66
785	1170.16		1630	889.514		68	1012.66
786	1170.16		1631	889.514		69	1012.66
787	1170.16		1632	889.514		70	1013.19
788	1170.16		1633	889.514		71	1013.19
789	1170.69		1634	890.043		72	1013.19
790	1170.69		1635	890.043		73	1013.19
791	1170.69		1636	890.043		74	1013.72
792	1171.22		1637	890.043		75	1013.72
793	1171.22		1638	890.571		76	1013.72
794	1171.22		1639	890.571		77	1014.25
795	1171.22		1640	890.571		78	1014.78
796	1171.75		1641	891.1		79	1014.78
797	1172.28		1642	891.1		80	1014.78
798	1172.28		1643	891.1		81	1014.78
799	1172.81		1644	891.1		82	1014.78
800	1172.81		1645	891.1		83	1015.3
801	1173.33		1646	891.1		84	1015.83
802	1173.86		1647	891.628		85	1015.83
803	1173.86		1648	891.628		86	1015.83
804	1174.39		1649	891.628		87	1015.83
805	1174.39		1650	891.628		88	1016.36
806	1174.39		1651	891.628		89	1016.36
807	1174.92		1652	892.157		90	1016.89
808	1175.45		1653	892.157		91	1016.89
809	1176.51		1654	892.685		92	1016.89
810	1176.51		1655	892.685		93	1017.42
811	1176.51		1656	892.685		94	1017.42
812	1177.03		1657	892.685		95	1017.42
813	1177.56		1658	892.685		96	1017.95
814	1178.09		1659	892.685		97	1017.95
815	1178.09		1660	892.685		98	1017.95
816	1178.09		1661	893.214		99	1018.48
817	1178.62		1662	893.214		100	1018.48
818	1178.62		1663	893.214		101	1019
819	1178.62		1664	893.214		102	1019
820	1178.62		1665	893.214		103	1019
821	1179.15		1666	893.214		104	1019
822	1179.15		1667	893.214		105	1019
823	1179.68		1668	893.214		106	1019.53
824	1179.68		1669	893.214		107	1019.53
825	1179.68		1670	893.743		108	1019.53
826	1179.68		1671	893.743		109	1019.53
827	1179.68		1672	893.743		110	1019.53
828	1180.21		1673	893.743		111	1019.53
829	1180.21		1674	893.743		112	1020.06
830	1180.73		1675	893.743		113	1020.06
831	1180.73		1676	893.743		114	1020.06
832	1180.73		1677	893.743		115	1020.59
833	1180.73		1678	893.743		116	1020.59
834	1180.73		1679	893.743		117	1020.59
835	1181.26		1680	894.8		118	1020.59
836	1181.26		1681	895.328		119	1021.12
837	1181.79		1682	895.328		120	1021.65
838	1181.79		1683	895.857		121	1021.65
839	1181.79		1684	895.857		122	1021.65
840	1181.79		1685	895.857		123	1021.65
841	1182.32		1686	895.857		124	1021.65
842	1182.32		1687	896.385		125	1021.65
843	1182.85		1688	896.385		126	1022.18
844	1183.38		1689	896.385		127	1022.18
845	1183.38		1690	896.914		128	1022.18
846	1183.9		1691	896.914		129	1022.7
847	1184.43		1692	896.914		130	1022.7
848	1184.43		1693	897.442		131	1022.7
849	1184.43		1694	897.442		132	1022.7
850	1184.43		1695	897.442		133	1023.23
851	1184.96		1696	897.442		134	1023.23
852	1184.96		1697	897.442		135	1023.23
853	1185.49		1698	897.971		136	1023.76
854	1186.02		1699	897.971		137	1023.76
855	1186.02		1700	897.971		138	1023.76
856	1186.55		1701	897.971		139	1024.29
857	1186.55		1702	898.499		140	1024.29
858	1186.55		1703	899.028		141	1024.29
859	1186.55		1704	899.028		142	1024.29
860	1186.55		1705	899.028		143	1024.29
861	1187.08		1706	899.028		144	1024.29
862	1187.08		1707	899.028		145	1024.82
863	1187.08		1708	899.028		146	1024.82
864	1187.6		1709	899.028		147	1024.82
865	1187.6		1710	899.028		148	1025.35
866	1187.6		1711	899.028		149	1025.35
867	1187.6		1712	899.556		150	1025.35
868	1187.6		1713	899.556		151	1025.35
869	1188.13		1714	900.085		152	1025.87
870	1188.13		1715	900.085		153	1025.87
871	1188.13		1716	900.085		154	1025.87
872	1188.13		1717	900.085		155	1025.87
873	1188.13		1718	900.613		156	1025.87
874	1188.13		1719	900.613		157	1026.4
875	1188.66		1720	900.613		158	1026.4
876	1188.66		1721	901.142		159	1026.4
877	1188.66		1722	901.67		160	1026.4
878	1188.66		1723	901.67		161	1026.93
879	1189.19		1724	901.67		162	1026.93
880	1189.19		1725	902.199		163	1026.93
881	1190.25		1726	902.199		164	1027.46
882	1190.25		1727	902.199		165	1027.46
883	1190.78		1728	902.728		166	1027.46
884	1190.78		1729	902.728		167	1027.99
885	1191.3		1730	902.728		168	1027.99
886	1191.3		1731	902.728		169	1028.52
887	1191.83		1732	903.256		170	1028.52
888	1191.83		1733	903.256		171	1029.05
889	1191.83		1734	903.256		172	1029.05
890	1191.83		1735	903.785		173	1029.05
891	1192.89		1736	903.785		174	1029.05
892	1192.89		1737	903.785		175	1029.57
893	1193.42		1738	903.785		176	1030.1
894	1193.42		1739	903.785		177	1030.1
895	1193.95		1740	904.313		178	1030.63
896	1194.48		1741	904.313		179	1030.63
897	1195		1742	904.842		180	1031.16
898	1195		1743	904.842		181	1031.69
899	1195		1744	905.37		182	1031.69
900	1195		1745	905.37		183	1031.69
901	1195		1746	905.37		184	1032.22
902	1195.53		1747	905.37		185	1032.75
903	1195.53		1748	905.899		186	1032.75
904	1195.53		1749	905.899		187	1033.27
905	1195.53		1750	906.427		188	1033.27
906	1195.53		1751	906.956		189	1033.27
907	1196.06		1752	906.956		190	1033.8
908	1196.06		1753	906.956		191	1033.8
909	1196.06		1754	906.956		192	1033.8
910	1196.59		1755	907.484		193	1033.8
911	1196.59		1756	907.484		194	1033.8
912	1196.59		1757	907.484		195	1033.8
913	1196.59		1758	907.484		196	1033.8
914	1196.59		1759	907.484		197	1033.8
[truncated: 25,371 more rows]

## Sheet: EDL
CON			P-MAL			P-MAL LpWJL
1	303.904		1	300.733		1	301.262			CON	P-MAL	P-MAL LpWJL
2	303.904		2	302.847		2	303.904		<1000	1345	2344	2332
3	304.433		3	302.847		3	303.904		1000-2000	2632	3335	3346
4	312.889		4	304.433		4	304.433		2000-3000	1497	608	809
5	312.889		5	304.961		5	306.018		>3000	283	114	101
6	317.117		6	306.547		6	306.018		Total (#)	5757	6401	6588
7	318.703		7	306.547		7	306.547
8	322.403		8	307.075		8	307.604			CON	P-MAL	P-MAL LpWJL
9	322.403		9	308.132		9	308.132		<1000	23.3629	36.6193	35.3977
10	322.931		10	309.718		10	308.132		1000-2000	45.7183	52.1012	50.7893
11	323.46		11	310.247		11	308.132		2000-3000	26.0031	9.49852	12.2799
12	323.46		12	311.304		12	309.189		>3000	4.91575	1.78097	1.53309
13	326.631		13	311.832		13	309.718		Total (%)	100	100	100
14	328.217		14	312.361		14	310.775
15	328.745		15	312.361		15	311.304
16	329.274		16	315.532		16	311.304
17	331.388		17	315.532		17	311.832
18	337.202		18	317.646		18	312.361
19	343.544		19	317.646		19	312.889
20	344.601		20	318.703		20	312.889
21	345.129		21	318.703		21	313.418
22	345.129		22	318.703		22	314.475
23	345.658		23	319.232		23	315.532
24	347.244		24	319.76		24	316.06
25	347.772		25	319.76		25	316.589
26	349.358		26	320.817		26	317.646
27	350.415		27	320.817		27	318.174
28	350.943		28	322.403		28	318.703
29	352.529		29	322.931		29	318.703
30	353.057		30	323.46		30	319.232
31	354.114		31	323.988		31	321.874
32	355.171		32	323.988		32	322.403
33	356.757		33	324.517		33	322.403
34	357.814		34	325.045		34	322.931
35	362.042		35	325.045		35	322.931
36	362.042		36	326.631		36	322.931
37	362.042		37	327.688		37	323.46
38	362.571		38	328.217		38	323.988
39	363.628		39	329.274		39	324.517
40	364.685		40	331.916		40	325.045
41	366.271		41	331.916		41	326.102
42	366.271		42	332.445		42	326.631
43	366.271		43	332.973		43	327.688
44	366.799		44	332.973		44	328.217
45	368.385		45	333.502		45	328.745
46	369.97		46	334.559		46	329.802
47	371.556		47	337.202		47	329.802
48	372.084		48	338.787		48	330.331
49	376.841		49	339.316		49	330.331
50	377.37		50	339.844		50	330.331
51	377.898		51	340.901		51	330.331
52	378.955		52	340.901		52	331.916
53	378.955		53	341.958		53	332.445
54	381.069		54	341.958		54	333.502
55	381.069		55	343.544		55	334.03
56	381.069		56	343.544		56	334.03
57	382.126		57	344.072		57	335.087
58	384.769		58	344.601		58	336.144
59	387.412		59	346.715		59	337.73
60	387.412		60	347.772		60	339.844
61	390.054		61	348.301		61	339.844
62	390.054		62	348.829		62	340.373
63	391.111		63	349.358		63	340.901
64	391.111		64	350.943		64	340.901
65	391.64		65	352		65	341.43
66	393.754		66	352		66	343.544
67	394.283		67	353.057		67	344.072
68	394.811		68	355.171		68	345.129
69	397.982		69	355.7		69	346.186
70	398.511		70	355.7		70	346.715
71	399.039		71	356.757		71	346.715
72	399.568		72	356.757		72	347.244
73	399.568		73	356.757		73	348.301
74	400.096		74	357.286		74	349.886
75	400.625		75	357.286		75	349.886
76	403.268		76	357.814		76	349.886
77	403.796		77	357.814		77	350.415
78	404.325		78	358.343		78	350.415
79	404.325		79	358.871		79	350.943
80	405.382		80	358.871		80	353.057
81	405.91		81	359.4		81	353.057
82	406.439		82	359.928		82	353.586
83	406.439		83	360.985		83	354.114
84	407.496		84	360.985		84	354.643
85	408.024		85	360.985		85	355.7
86	409.081		86	361.514		86	355.7
87	410.139		87	361.514		87	356.757
88	411.196		88	362.042		88	357.814
89	411.724		89	362.571		89	358.343
90	411.724		90	363.628		90	359.4
91	412.253		91	363.628		91	359.4
92	414.367		92	363.628		92	359.928
93	415.424		93	363.628		93	359.928
94	417.009		94	363.628		94	360.457
95	417.009		95	363.628		95	360.457
96	417.538		96	364.685		96	360.457
97	418.066		97	365.742		97	360.985
98	419.652		98	366.799		98	361.514
99	419.652		99	366.799		99	361.514
100	420.709		100	366.799		100	361.514
101	422.295		101	367.856		101	361.514
102	422.295		102	368.385		102	362.042
103	422.823		103	368.913		103	362.042
104	422.823		104	369.442		104	363.628
105	424.409		105	369.97		105	364.156
106	424.937		106	370.499		106	364.156
107	427.051		107	370.499		107	364.685
108	427.58		108	371.556		108	365.214
109	427.58		109	372.084		109	365.214
110	428.108		110	372.613		110	365.742
111	431.28		111	372.613		111	366.271
112	432.337		112	372.613		112	366.799
113	433.394		113	374.727		113	366.799
114	434.979		114	375.784		114	367.328
115	436.565		115	376.313		115	367.856
116	436.565		116	376.841		116	367.856
117	437.093		117	377.37		117	368.385
118	437.622		118	377.898		118	369.442
119	439.736		119	378.427		119	369.442
120	440.265		120	378.427		120	369.97
121	440.793		121	378.955		121	369.97
122	441.322		122	379.484		122	370.499
123	441.85		123	380.012		123	371.027
124	442.379		124	381.069		124	371.027
125	442.379		125	382.655		125	371.556
126	442.907		126	382.655		126	371.556
127	443.436		127	382.655		127	372.084
128	443.964		128	383.184		128	372.613
129	443.964		129	384.241		129	373.141
130	443.964		130	384.241		130	373.141
131	445.021		131	384.241		131	373.67
132	446.078		132	385.298		132	373.67
133	448.721		133	385.826		133	373.67
134	449.778		134	386.355		134	373.67
135	449.778		135	387.412		135	374.199
136	450.307		136	388.469		136	374.727
137	450.307		137	388.997		137	374.727
138	450.307		138	388.997		138	375.256
139	450.835		139	389.526		139	375.784
140	451.364		140	390.583		140	375.784
141	451.892		141	390.583		141	376.313
142	454.006		142	390.583		142	376.313
143	454.535		143	390.583		143	376.841
144	454.535		144	391.111		144	376.841
145	455.063		145	391.64		145	377.898
146	455.592		146	392.169		146	377.898
147	455.592		147	392.169		147	378.427
148	455.592		148	392.169		148	378.955
149	455.592		149	392.697		149	378.955
150	456.121		150	392.697		150	379.484
151	456.649		151	392.697		151	380.012
152	457.706		152	392.697		152	380.541
153	457.706		153	393.226		153	380.541
154	458.235		154	393.226		154	380.541
155	458.235		155	393.226		155	381.598
156	458.763		156	393.754		156	382.655
157	459.292		157	394.283		157	383.184
158	459.292		158	394.811		158	383.184
159	459.82		159	395.868		159	383.712
160	459.82		160	395.868		160	383.712
161	462.463		161	396.397		161	385.298
162	463.52		162	396.397		162	385.298
163	464.048		163	396.397		163	386.883
164	464.048		164	396.925		164	386.883
165	465.106		165	396.925		165	388.469
166	465.106		166	397.982		166	389.526
167	466.691		167	397.982		167	389.526
168	467.748		168	398.511		168	390.054
169	467.748		169	399.039		169	391.111
170	467.748		170	399.568		170	391.111
171	468.277		171	399.568		171	391.111
172	471.976		172	400.096		172	391.111
173	472.505		173	400.625		173	392.169
174	473.562		174	401.682		174	393.226
175	473.562		175	402.211		175	393.226
176	473.562		176	402.211		176	393.226
177	474.091		177	402.739		177	393.754
178	474.091		178	402.739		178	394.811
179	474.619		179	402.739		179	394.811
180	475.148		180	404.325		180	395.34
181	475.676		181	404.325		181	395.34
182	476.205		182	404.325		182	395.868
183	476.733		183	404.325		183	396.397
184	476.733		184	404.853		184	396.397
185	477.262		185	405.382		185	396.397
186	478.847		186	405.382		186	396.925
187	479.376		187	405.91		187	397.454
188	479.904		188	405.91		188	398.511
189	479.904		189	406.439		189	398.511
190	480.961		190	406.967		190	398.511
191	480.961		191	408.024		191	398.511
192	480.961		192	409.61		192	398.511
193	482.018		193	411.196		193	399.039
194	483.076		194	411.196		194	399.039
195	483.604		195	411.196		195	400.096
196	484.661		196	411.724		196	400.625
197	484.661		197	413.31		197	401.154
198	486.775		198	413.838		198	401.682
199	486.775		199	413.838		199	401.682
200	486.775		200	414.367		200	401.682
201	487.304		201	414.367		201	401.682
202	487.304		202	414.367		202	401.682
203	487.304		203	414.895		203	401.682
204	487.304		204	414.895		204	402.211
205	487.832		205	415.424		205	402.739
206	488.361		206	415.424		206	403.268
207	488.889		207	416.481		207	403.268
208	488.889		208	417.009		208	403.796
209	488.889		209	417.009		209	403.796
210	489.418		210	417.009		210	404.325
211	489.946		211	417.538		211	404.325
212	489.946		212	419.652		212	404.325
213	489.946		213	420.709		213	404.853
214	490.475		214	420.709		214	405.382
215	491.003		215	420.709		215	405.382
216	491.003		216	421.766		216	405.91
217	491.003		217	422.295		217	405.91
218	491.532		218	422.295		218	406.439
219	491.532		219	423.88		219	406.439
220	491.532		220	423.88		220	406.439
221	492.06		221	423.88		221	406.967
222	492.06		222	424.409		222	406.967
223	492.06		223	424.409		223	406.967
224	492.589		224	424.937		224	407.496
225	492.589		225	424.937		225	407.496
226	492.589		226	424.937		226	407.496
227	492.589		227	425.466		227	408.024
228	493.118		228	425.994		228	408.553
229	493.646		229	425.994		229	408.553
230	494.703		230	425.994		230	409.081
231	495.232		231	426.523		231	409.081
232	495.232		232	426.523		232	409.081
233	496.289		233	426.523		233	410.139
234	497.346		234	427.051		234	410.139
235	497.874		235	427.051		235	410.139
236	497.874		236	427.58		236	410.139
237	498.931		237	427.58		237	410.139
238	498.931		238	427.58		238	410.667
239	499.46		239	427.58		239	410.667
240	499.46		240	428.108		240	411.196
241	499.46		241	428.637		241	411.724
242	499.988		242	428.637		242	412.253
243	499.988		243	429.166		243	413.31
244	500.517		244	429.694		244	413.31
245	501.574		245	429.694		245	413.31
246	501.574		246	430.223		246	413.31
247	502.631		247	430.223		247	413.838
[truncated: 6,341 more rows]

## Sheet: MCSA
SOL					PLA					GA
[truncated: 53 more rows]
