# Supplementary material for: Protective effects of Lactobacillus plantarum strain against protein malnutrition-induced muscle atrophy and bone loss in juvenile mice
Source: PLoS One. 2025 Jan 16;20(1):e0317197. doi: 10.1371/journal.pone.0317197 (PMC11737667; doi:10.1371/journal.pone.0317197)
Supplement: S3 File — (XLSX) [file pone.0317197.s003.xlsx]

## Sheet: qPCR
Atrogin-1					MuRF-1					SOD2
Animal #	CON	P-MAL	P-MAL LpWJL		Animal #	CON	P-MAL	P-MAL LpWJL		Animal #	CON	P-MAL	P-MAL LpWJL
1	1.0121	1.1458	0.6292		1	0.9995	1.4419	0.9424		1	0.9827	0.9084	1.1789
2	1.0307	1.2484	0.9914		2	1.048	1.4894	1.823		2	1.1676	0.7499	0.9849
3	1.184	1.3601	0.935		3	1.2895	1.6796	1.6656		3	1.1217	0.8183	1.0508
4	0.7838	1.9049	0.8301		4	0.726	2.8885	1.0431		4	0.9045	0.7513	0.9588
5	1.0329	1.72	0.7254		5	1.0197	2.8871	1.0525		5	0.8591	0.8429	0.8364
6	0.9378	1.0591	0.6811		6	0.9565	1.1276	0.7753		6	1.1778	1.0517	0.7148
7	0.8779	1.3358	0.8467		7	0.739	0.8864	0.9114		7	1.0536	0.617	0.6565
8	1.3639	1.0092	0.9347		8	1.089	0.7147	1.098		8	1.1159	0.6827	0.6457
9	1.1325	2.4086	0.9676		9	1.0155	2.4711	0.7793		9	0.8254	0.6031	0.6421
10	0.7864	1.4263	1.2518		10	1.2792	1.0976	1.1365		10	0.875	0.6119	0.6021
IGF-1					GHR					SIRT1
Animal #	CON	P-MAL	P-MAL LpWJL		Animal #	CON	P-MAL	P-MAL LpWJL		Animal #	CON	P-MAL	P-MAL LpWJL
1	1.1616	0.8604	1.4117		1	0.9228	1.0118	1.2516		1	1.0442	0.917	1.0708
2	1.1242	1.0484	1.2463		2	1.2303	0.7681	0.8545		2	1.1231	0.888	1.0529
3	0.8327	0.6522	1.6148		3	1.4129	0.9755	1.388		3	1.3836	1.1013	1.06
4	0.723	0.4348	0.8355		4	0.5949	0.836	1.2513		4	0.7263	0.9683	1.0272
5	1.272	1.199	0.8176		5	1.0479	1.0679	1.1164		5	0.8485	1.075	1.0392
6	0.8425	0.5305	0.7522		6	1.3624	1.0064	0.7895		6	1.1276	0.9642	0.7489
7	0.65	0.7497	1.1816		7	1.139	0.8919	0.5645		7	1.0143	0.8684	0.6289
8	2.214	0.9576	0.8514		8	1.1619	0.7158	0.853		8	0.9765	0.686	0.7763
9	0.8655	0.588			9	0.6934	0.5518	0.7844		9	1.0339	0.6363	0.8276
10	0.9529	0.3031			10	0.7999	0.5567	0.6828		10	0.866	0.5868	0.6366
