# Supplementary material for: Protective effects of Lactobacillus plantarum strain against protein malnutrition-induced muscle atrophy and bone loss in juvenile mice
Source: PLoS One. 2025 Jan 16;20(1):e0317197. doi: 10.1371/journal.pone.0317197 (PMC11737667; doi:10.1371/journal.pone.0317197)
Supplement: S4 File — (XLSX) [file pone.0317197.s004.xlsx]

## Sheet: Ubiqutin ligases
Atrogin-1
CON	Atrogin	GAPDH	A/G		P-MAL	Atrogin	GAPDH	A/G		P-MAL LpWJL	Atrogin	GAPDH	A/G
1	10405.4	19305.6	0.538985	1	1	18507.9	17671.4	1.04733	1	1	20494.9	20610.9	0.994368	1
2	13525.2	23748.3	0.56952		2	23364.6	15508.5	1.50656		2	15628.7	25022.9	0.624577
3	14922.4	23402.9	0.637633		3	20386	16877	1.20791		3	8420.79	21034.9	0.400324
4	14566.9	27261.2	0.534347	2	4	19122.6	23506.1	0.813518	2	4	20924.8	22076	0.947851	2
5	22849.2	23454.1	0.97421		5	23674.5	21710.2	1.09048		5	20658.3	22710.8	0.909626
6	24125.9	26581.5	0.90762		6	24466.9	20744.4	1.17945
MuRF-1
CON	MuRF	GAPDH	M/G		P-MAL	MuRF	GAPDH	M/G		P-MAL LpWJL	MuRF	GAPDH	M/G
1	21644.8	28383.3	0.762587	1	1	27520.6	19296.2	1.42622	1	1	20252.1	23789.5	0.851304	1
2	25143.5	23482.6	1.07073		2	26666.6	20171.1	1.32203		2	17474.1	26377.5	0.662463
3	22890.9	25456.4	0.899221		3	29345.2	21395.2	1.37158		3	13895.2	17697.7	0.785139

## Sheet: Akt pathways
Akt
CON	Phospho	Total	P/T		P-MAL	Phospho	Total	P/T		P-MAL LpWJL	Phospho	Total	P/T
1	22675.5	11274.6	2.01119	1	1	15175.9	22126.4	0.685876	1	1	15765.7	12665	1.24483	1
2	23025	15096.8	1.52516		2	13313.6	21148.7	0.629525		2	20489.9	12736	1.60882
3	22268.1	15666.3	1.4214		3	14876.4	18122.1	0.820897		3	16313.4	10433.2	1.56361
4	24839.2	11006.4	2.2568	2	4	17782.9	11599.4	1.53309	2	4	19185.5	19307.1	0.993705	2
5	24267	17190.5	1.41165		5	15115.3	12409.2	1.21807		5	20370.4	12852.9	1.58489
6	16194.7	21390	0.757113		6	12394	19739.4	0.627883		6	18284.1	9673.01	1.89022
p70S6K
CON	Phospho	Total	P/T		P-MAL	Phospho	Total	P/T		P-MAL LpWJL	Phospho	Total	P/T
1	29569	16660.2	1.77483	1	1	13288.3	24900.9	0.53365	1	1	21335.6	23192.3	0.919943	1
2	23531.9	16787.2	1.40178		2	12715.2	18787.1	0.676808		2	22788.9	21408.3	1.06449
3	23089	23788.9	0.97058		3	14308.9	19929.5	0.717976		3	18444.8	17614	1.04717
4	25092.9	13555.8	1.85108	2	4	13104.5	21368.5	0.613263	2	4	15132.6	15733.8	0.961793	2
5	21953	15105.3	1.45333		5	13623	27640	0.492874		5	14673.3	10759.6	1.36374
6	14519.6	8969.23	1.61883		6	14576.2	25822.2	0.564484		6	14600.6	14498.3	1.00706
