# Supplementary material for: Protective effects of Lactobacillus plantarum strain against protein malnutrition-induced muscle atrophy and bone loss in juvenile mice
Source: PLoS One. 2025 Jan 16;20(1):e0317197. doi: 10.1371/journal.pone.0317197 (PMC11737667; doi:10.1371/journal.pone.0317197)
Supplement: S5 File — (XLSX) [file pone.0317197.s005.xlsx]

## Sheet: femur length
Animal #	CON	P-MAL	P-MAL LpWJL
1	15.643	14.717	14.577
2	15.764	14.919	14.587
3	15.561	14.309	14.866
4	15.645	14.677	15.395
5	15.795	14.828	15.116
6	15.572	14.321	14.779
7	15.196	14.426	14.907
8	15.13	14.534	14.661
9	15.879	14.404	14.742
10	15.922	14.601	14.084
11		14.314	14.716
12		14.643	14.344
13		14.414	14.24
14		14.111	14.983
15		14.666	14.725
16		14.309	14.737
17		14.048	14.73
18		14.402	14.851
19		14.584	14.941
20		14.368	14.117
21		14.135	14.453
22		14.306	14.615
23		13.944	14.759
24		14.111	14.565

## Sheet: BVTV
Animal #	CON	P-MAL	P-MAL LpWJL
1	13.4733	9.71796	11.952
2	22.8598	14.3253	16.0322
3	21.9773	21.238	11.7951
4	20.0907	19.2338	18.2491
5	18.4032	15.8118	20.5704
6	15.9135	8.22966	14.904
7	18.4609	10.9932	17.0146
8	14.8694	13.9697	16.2631
9	25.7121	12.8728	17.355
10	26.1382	13.4763	18.5955
11	18.1636	13.6628	15.5209
12	10.1723	14.2564	13.8261
13	11.2435	9.38431	15.7856
14	14.9161	12.7042	10.9996
15	8.89609	15.3243	11.1798
16	24.7266	8.61497	17.3941
17	18.7567	13.1101	13.3035
18	14.3153	11.7386	13.7324
19	23.5392	11.3551	13.1526
20	12.2927	10.6372	16.0612

## Sheet: Tb.Th
Animal #	CON	P-MAL	P-MAL LpWJL
1	0.05684	0.04837	0.05394
2	0.07889	0.05532	0.05798
3	0.06808	0.06594	0.0549
4	0.06503	0.06747	0.07165
5	0.06907	0.06131	0.06552
6	0.06331	0.04991	0.06082
7	0.06468	0.05312	0.06415
8	0.05571	0.05668	0.05901
9	0.07832	0.05837	0.05802
10	0.07828	0.05636	0.06097
11	0.06356	0.05783	0.05915
12	0.05261	0.06074	0.05845
13	0.05344	0.05262	0.0563
14	0.05422	0.0571	0.05339
15	0.0524	0.05747	0.05366
16	0.07614	0.05095	0.06459
17	0.07266	0.0544	0.05445
18	0.05552	0.05585	0.0561
19	0.08187	0.05247	0.05434
20	0.0568	0.05497	0.05739

## Sheet: Tb.N
Animal #	CON	P-MAL	P-MAL LpWJL
1	2.37041	2.00912	2.2159
2	2.89776	2.58959	2.76516
3	3.22827	3.22083	1.81736
4	3.08968	2.85079	2.54694
5	2.66427	2.57897	3.13959
6	2.51364	1.64876	2.45044
7	2.85409	2.06948	2.65214
8	2.66927	2.46465	2.756
9	3.28285	2.20537	2.99133
10	3.33926	2.39089	3.05001
11	2.85782	2.36278	2.62399
12	1.9334	2.34701	2.36541
13	2.10389	1.78337	2.80408
14	2.75115	2.22501	2.06021
15	1.69788	2.66651	2.08357
16	3.24765	1.69086	2.69297
17	2.58125	2.41012	2.44345
18	2.57855	2.10182	2.44791
19	2.87526	2.16409	2.42027
20	2.16432	1.93491	2.79868

## Sheet: Tb.Sp
Animal #	CON	P-MAL	P-MAL LpWJL
1	0.21953	0.24191	0.23373
2	0.21182	0.20637	0.21267
3	0.18659	0.18323	0.25683
4	0.18983	0.20495	0.21765
5	0.20933	0.21693	0.18934
6	0.20229	0.26626	0.20571
7	0.19635	0.22579	0.21725
8	0.18967	0.21985	0.20168
9	0.18558	0.23405	0.18831
10	0.18538	0.21431	0.1994
11	0.18796	0.20627	0.20476
12	0.24319	0.22297	0.22109
13	0.21747	0.24106	0.19148
14	0.18573	0.22539	0.23407
15	0.24375	0.19989	0.23503
16	0.19164	0.25779	0.20341
17	0.20992	0.2165	0.20797
18	0.19597	0.23725	0.22425
19	0.21239	0.2295	0.21124
20	0.20892	0.25156	0.19994

## Sheet: Ct.Th
Animal #	CON	P-MAL	P-MAL LpWJL
1	0.22518	0.19583	0.18102
2	0.24856	0.19888	0.19866
3	0.24395	0.19514	0.20965
4	0.23239	0.19402	0.20468
5	0.24699	0.199	0.19355
6	0.22876	0.18972	0.19635
7	0.21327	0.18445	0.19418
8	0.21279	0.1967	0.19416
9	0.25332	0.20837	0.20321
10	0.25923	0.19859	0.20041
11		0.17918	0.18186
12		0.18525	0.18969
13		0.18054	0.18263
14		0.17901	0.1906
15		0.18036	0.19081
16		0.16902	0.197
17		0.16914	0.18925
18		0.19606	0.1845
19		0.18923	0.2019
20		0.2034	0.21012
21		0.19441	0.1828
22		0.18691	0.19383
23		0.19176	0.20894
24		0.19477	0.20724
25		0.17876	0.19165
